# Supplementary material for: Genome-Wide Association Studies of the Human Gut Microbiota
Source: PLoS One. 2015 Nov 3;10(11):e0140301. doi: 10.1371/journal.pone.0140301 (PMC4631601; doi:10.1371/journal.pone.0140301)
Supplement: S1 File — This file directory contains three folders, one for each seasonal analysis (winter, summer, “seasons combined”). Within each folder there is one text file per bacteria tested. Each text file contains 17 rows and variable numbers of columns. Each row represents one tissue type as determined by clustering analysis of DHS peaks (along with a header). Each column represents a GWAS p-value threshold examined. The minimum threshold chosen for each bacterium contains at least 50 SNPs. Entries are the enrichment of GWAS SNPs under that threshold compared to genome-wide for that tissue type. (ZIP) [file pone.0140301.s008.zip]

Archive with 149 entries (140 files):
- S1_File/
- S1_File/.DS_Store
- __MACOSX/
- __MACOSX/S1_File/
- __MACOSX/S1_File/._.DS_Store
- S1_File/README
- __MACOSX/S1_File/._README
- S1_File/seasons_combined/
- S1_File/seasons_combined/.DS_Store
- __MACOSX/S1_File/seasons_combined/
- __MACOSX/S1_File/seasons_combined/._.DS_Store
- S1_File/seasons_combined/enrichments_class_Gammaproteobacteria.txt
- __MACOSX/S1_File/seasons_combined/._enrichments_class_Gammaproteobacteria.txt
- S1_File/seasons_combined/enrichments_family_Campylobacteraceae.txt
- __MACOSX/S1_File/seasons_combined/._enrichments_family_Campylobacteraceae.txt
- S1_File/seasons_combined/enrichments_family_Erysipelotrichaceae.txt
- __MACOSX/S1_File/seasons_combined/._enrichments_family_Erysipelotrichaceae.txt
- S1_File/seasons_combined/enrichments_family_Lachnospiraceae.txt
- __MACOSX/S1_File/seasons_combined/._enrichments_family_Lachnospiraceae.txt
- S1_File/seasons_combined/enrichments_family_Neisseriaceae.txt
- __MACOSX/S1_File/seasons_combined/._enrichments_family_Neisseriaceae.txt
- S1_File/seasons_combined/enrichments_family_Pasteurellaceae.txt
- __MACOSX/S1_File/seasons_combined/._enrichments_family_Pasteurellaceae.txt
- S1_File/seasons_combined/enrichments_genus_Akkermansia.txt
- __MACOSX/S1_File/seasons_combined/._enrichments_genus_Akkermansia.txt
- S1_File/seasons_combined/enrichments_genus_Anaerofilum.txt
- __MACOSX/S1_File/seasons_combined/._enrichments_genus_Anaerofilum.txt
- S1_File/seasons_combined/enrichments_genus_Anaerostipes.txt
- __MACOSX/S1_File/seasons_combined/._enrichments_genus_Anaerostipes.txt
- S1_File/seasons_combined/enrichments_genus_Barnesiella.txt
- __MACOSX/S1_File/seasons_combined/._enrichments_genus_Barnesiella.txt
- S1_File/seasons_combined/enrichments_genus_Coprococcus.txt
- __MACOSX/S1_File/seasons_combined/._enrichments_genus_Coprococcus.txt
- S1_File/seasons_combined/enrichments_genus_Dolosigranulum.txt
- __MACOSX/S1_File/seasons_combined/._enrichments_genus_Dolosigranulum.txt
- S1_File/seasons_combined/enrichments_genus_Faecalibacterium.txt
- __MACOSX/S1_File/seasons_combined/._enrichments_genus_Faecalibacterium.txt
- S1_File/seasons_combined/enrichments_genus_Lachnobacterium.txt
- __MACOSX/S1_File/seasons_combined/._enrichments_genus_Lachnobacterium.txt
- S1_File/seasons_combined/enrichments_genus_Megasphaera.txt
- __MACOSX/S1_File/seasons_combined/._enrichments_genus_Megasphaera.txt
- S1_File/seasons_combined/enrichments_genus_Mitsuokella.txt
- __MACOSX/S1_File/seasons_combined/._enrichments_genus_Mitsuokella.txt
- S1_File/seasons_combined/enrichments_genus_Veillonella.txt
- __MACOSX/S1_File/seasons_combined/._enrichments_genus_Veillonella.txt
- S1_File/seasons_combined/enrichments_order_Selenomonadales.txt
- __MACOSX/S1_File/seasons_combined/._enrichments_order_Selenomonadales.txt
- __MACOSX/S1_File/._seasons_combined
- S1_File/summer/
- S1_File/summer/.DS_Store
- __MACOSX/S1_File/summer/
- __MACOSX/S1_File/summer/._.DS_Store
- S1_File/summer/enrichments_class_Gammaproteobacteria.txt
- __MACOSX/S1_File/summer/._enrichments_class_Gammaproteobacteria.txt
- S1_File/summer/enrichments_family_Carnobacteriaceae.txt
- __MACOSX/S1_File/summer/._enrichments_family_Carnobacteriaceae.txt
- S1_File/summer/enrichments_family_Enterobacteriaceae.txt
- __MACOSX/S1_File/summer/._enrichments_family_Enterobacteriaceae.txt
- S1_File/summer/enrichments_family_Peptostreptococcaceae.txt
- __MACOSX/S1_File/summer/._enrichments_family_Peptostreptococcaceae.txt
- S1_File/summer/enrichments_genus_Abiotrophia.txt
- __MACOSX/S1_File/summer/._enrichments_genus_Abiotrophia.txt
- S1_File/summer/enrichments_genus_Acetivibrio.txt
- __MACOSX/S1_File/summer/._enrichments_genus_Acetivibrio.txt
- S1_File/summer/enrichments_genus_Anaerofilum.txt
- __MACOSX/S1_File/summer/._enrichments_genus_Anaerofilum.txt
- S1_File/summer/enrichments_genus_Anaerostipes.txt
- __MACOSX/S1_File/summer/._enrichments_genus_Anaerostipes.txt
- S1_File/summer/enrichments_genus_Anaerotruncus.txt
- __MACOSX/S1_File/summer/._enrichments_genus_Anaerotruncus.txt
- S1_File/summer/enrichments_genus_Barnesiella.txt
- __MACOSX/S1_File/summer/._enrichments_genus_Barnesiella.txt
- S1_File/summer/enrichments_genus_Bifidobacterium.txt
- __MACOSX/S1_File/summer/._enrichments_genus_Bifidobacterium.txt
- S1_File/summer/enrichments_genus_Clostridium.txt
- __MACOSX/S1_File/summer/._enrichments_genus_Clostridium.txt
- S1_File/summer/enrichments_genus_Coprobacillus.txt
- __MACOSX/S1_File/summer/._enrichments_genus_Coprobacillus.txt
- S1_File/summer/enrichments_genus_Desulfovibrio.txt
- __MACOSX/S1_File/summer/._enrichments_genus_Desulfovibrio.txt
- S1_File/summer/enrichments_genus_Eubacterium.txt
- __MACOSX/S1_File/summer/._enrichments_genus_Eubacterium.txt
- S1_File/summer/enrichments_genus_Lactococcus.txt
- __MACOSX/S1_File/summer/._enrichments_genus_Lactococcus.txt
- S1_File/summer/enrichments_genus_Olsenella.txt
- __MACOSX/S1_File/summer/._enrichments_genus_Olsenella.txt
- S1_File/summer/enrichments_genus_Phascolarctobacterium.txt
- __MACOSX/S1_File/summer/._enrichments_genus_Phascolarctobacterium.txt
- S1_File/summer/enrichments_genus_Sporacetigenium.txt
- __MACOSX/S1_File/summer/._enrichments_genus_Sporacetigenium.txt
- S1_File/summer/enrichments_order_Desulfovibrionales.txt
- __MACOSX/S1_File/summer/._enrichments_order_Desulfovibrionales.txt
- S1_File/summer/enrichments_order_Rhizobiales.txt
- __MACOSX/S1_File/summer/._enrichments_order_Rhizobiales.txt
- S1_File/summer/enrichments_order_Selenomonadales.txt
- __MACOSX/S1_File/summer/._enrichments_order_Selenomonadales.txt
- __MACOSX/S1_File/._summer
- S1_File/winter/
- S1_File/winter/.DS_Store
- __MACOSX/S1_File/winter/
- __MACOSX/S1_File/winter/._.DS_Store
- S1_File/winter/enrichments_family_Clostridiaceae.txt
- __MACOSX/S1_File/winter/._enrichments_family_Clostridiaceae.txt
- S1_File/winter/enrichments_family_Erysipelotrichaceae.txt
- __MACOSX/S1_File/winter/._enrichments_family_Erysipelotrichaceae.txt
- S1_File/winter/enrichments_family_Neisseriaceae.txt
- __MACOSX/S1_File/winter/._enrichments_family_Neisseriaceae.txt
- S1_File/winter/enrichments_family_Pasteurellaceae.txt
- __MACOSX/S1_File/winter/._enrichments_family_Pasteurellaceae.txt
- S1_File/winter/enrichments_family_Succinivibrionaceae.txt
- __MACOSX/S1_File/winter/._enrichments_family_Succinivibrionaceae.txt
- S1_File/winter/enrichments_genus_Acinetobacter.txt
- __MACOSX/S1_File/winter/._enrichments_genus_Acinetobacter.txt
- S1_File/winter/enrichments_genus_Allisonella.txt
- __MACOSX/S1_File/winter/._enrichments_genus_Allisonella.txt
- S1_File/winter/enrichments_genus_Barnesiella.txt
- __MACOSX/S1_File/winter/._enrichments_genus_Barnesiella.txt
- S1_File/winter/enrichments_genus_Bifidobacterium.txt
- __MACOSX/S1_File/winter/._enrichments_genus_Bifidobacterium.txt
- S1_File/winter/enrichments_genus_Butyricicoccus.txt
- __MACOSX/S1_File/winter/._enrichments_genus_Butyricicoccus.txt
- S1_File/winter/enrichments_genus_Chryseobacterium.txt
- __MACOSX/S1_File/winter/._enrichments_genus_Chryseobacterium.txt
- S1_File/winter/enrichments_genus_Coprococcus.txt
- __MACOSX/S1_File/winter/._enrichments_genus_Coprococcus.txt
- S1_File/winter/enrichments_genus_Corynebacterium.txt
- __MACOSX/S1_File/winter/._enrichments_genus_Corynebacterium.txt
- S1_File/winter/enrichments_genus_Enterococcus.txt
- __MACOSX/S1_File/winter/._enrichments_genus_Enterococcus.txt
- S1_File/winter/enrichments_genus_Fusobacterium.txt
- __MACOSX/S1_File/winter/._enrichments_genus_Fusobacterium.txt
- S1_File/winter/enrichments_genus_Holdemania.txt
- __MACOSX/S1_File/winter/._enrichments_genus_Holdemania.txt
- S1_File/winter/enrichments_genus_Lachnobacterium.txt
- __MACOSX/S1_File/winter/._enrichments_genus_Lachnobacterium.txt
- S1_File/winter/enrichments_genus_Lactobacillus.txt
- __MACOSX/S1_File/winter/._enrichments_genus_Lactobacillus.txt
- S1_File/winter/enrichments_genus_Olsenella.txt
- __MACOSX/S1_File/winter/._enrichments_genus_Olsenella.txt
- S1_File/winter/enrichments_genus_Streptococcus.txt
- __MACOSX/S1_File/winter/._enrichments_genus_Streptococcus.txt
- S1_File/winter/enrichments_genus_Veillonella.txt
- __MACOSX/S1_File/winter/._enrichments_genus_Veillonella.txt
- S1_File/winter/enrichments_order_Burkholderiales.txt
- __MACOSX/S1_File/winter/._enrichments_order_Burkholderiales.txt
- S1_File/winter/enrichments_order_Oceanospirillales.txt
- __MACOSX/S1_File/winter/._enrichments_order_Oceanospirillales.txt
- __MACOSX/S1_File/._winter
- __MACOSX/._S1_File
