# Supplementary material for: Genome-Wide Association Studies of the Human Gut Microbiota
Source: PLoS One. 2015 Nov 3;10(11):e0140301. doi: 10.1371/journal.pone.0140301 (PMC4631601; doi:10.1371/journal.pone.0140301)
Supplement: S1 File — This file directory contains three folders, one for each seasonal analysis (winter, summer, “seasons combined”). Within each folder there is one text file per bacteria tested. Each text file contains 17 rows and variable numbers of columns. Each row represents one tissue type as determined by clustering analysis of DHS peaks (along with a header). Each column represents a GWAS p-value threshold examined. The minimum threshold chosen for each bacterium contains at least 50 SNPs. Entries are the enrichment of GWAS SNPs under that threshold compared to genome-wide for that tissue type. (ZIP) [file pone.0140301.s008.zip › S1_File/seasons_combined/enrichments_family_Neisseriaceae.txt]

1	0.5	0.1	0.05	0.01	0.005	0.001	5e-04
Adrenal	1	1.00275268612657	1.00360886509602	1.13413109778012	1.42835213650585	1.66249340445206	1.71011691343376	2.43216627688357
Brain	1	1.00935725751193	0.997088018976803	0.958245657216574	0.985845389658385	1.23744517171751	2.77722069788874	2.63321666170192
Cancer	1	1.05158097709115	1.17249000970475	1.36973841655356	2.8368010055358	1.37575871550114	6.79280865778689	16.1014723740134
Endothelial	1	1.0194247816299	1.04210589728535	1.11022554817102	1.60557087839088	1.9033692744356	4.2717662693299	6.0754009163803
Heart	1	1.00248330634965	1.01398123370922	1.11640423683936	1.0678401253433	1.27475364524916	1.57352403085443	3.10819561650258
Intestine	1	1.03006015032065	1.0497465816331	1.10814381180063	1.14751234308809	1.33561721451835	1.64865249917109	3.90791703507221
Kidney	1	1.08373292593097	1.03795940995178	1.13678970625534	1.09309193264815	1.63112306405383	2.41610103862974	5.72705431378901
Lung	1	1.04779953078222	1.14077546919969	1.15663443651889	1.04933488132002	1.29536708162952	2.28424105912348	3.24869839519784
Lymphoid	1	1.02013352522654	0.910765647987887	0.990965558542807	1.21520267793317	0.471467874413312	2.32787262991573	5.5179203079484
Muscle	1	1.03395545712033	1.04747102855068	1.11663786752616	1.0750799039369	1.25131135654428	1.23566996458748	2.92899547161476
Myeloid	1	1.03386203022441	1.08046205820412	1.09759006121205	1.56280252439616	1.378017761011	4.08237761699507	9.67674694398832
Placenta	1	1.00807951922754	1.06287055078723	1.07381664475216	1.11196565007596	1.00415448900083	1.46904082650122	3.04689949200253
Skin	1	1.11943270029726	1.23354504503598	1.29326324791237	2.1522992703692	2.50511288494238	8.24599657960199	19.546065966464
StemCell	1	1.05668498830516	0.993739461380102	1.17156721160923	1.57163114981644	1.28369073262822	2.37683362213193	5.63397599320161
Stomach	1	1.05612221747805	1.08103262433237	1.27792958881335	1.2260263455099	1.58555727805395	2.23676830296896	3.97647698305593
Thymus	1	1.03443629167427	1.19122225561676	1.24792189749822	1.40973410458398	1.70919107221119	2.25043491174474	5.33436423524679
