# Supplementary material for: Genome-Wide Association Studies of the Human Gut Microbiota
Source: PLoS One. 2015 Nov 3;10(11):e0140301. doi: 10.1371/journal.pone.0140301 (PMC4631601; doi:10.1371/journal.pone.0140301)
Supplement: S1 File — This file directory contains three folders, one for each seasonal analysis (winter, summer, “seasons combined”). Within each folder there is one text file per bacteria tested. Each text file contains 17 rows and variable numbers of columns. Each row represents one tissue type as determined by clustering analysis of DHS peaks (along with a header). Each column represents a GWAS p-value threshold examined. The minimum threshold chosen for each bacterium contains at least 50 SNPs. Entries are the enrichment of GWAS SNPs under that threshold compared to genome-wide for that tissue type. (ZIP) [file pone.0140301.s008.zip › S1_File/seasons_combined/enrichments_genus_Akkermansia.txt]

1	0.5	0.1	0.05	0.01	0.005	0.001	5e-04
Adrenal	1	0.96246946407362	0.921499984980031	0.989663956738313	0.89688077815937	0.582748658687577	1.13711670088063	2.28412137307327
Brain	1	1.01966335685612	1.08151217625751	1.06303584705232	1.21377464559883	1.53786863270777	1.84667142508966	2.47293390838093
Cancer	1	1.07805000322332	1.23035925808327	1.39290060052875	0.742193348866173	0	0	0
Endothelial	1	0.987579396705705	1.09289515025361	1.22632692046551	1.12017635334029	1.27371134020619	3.78726290891239	5.70559390407889
Heart	1	0.999523236032174	0.982681320409783	1.02772947262641	0.659048904088127	0.446835443037975	0.58127294646282	1.16760044028619
Intestine	1	0.98801688703505	0.989162337877125	1.06427786822009	0.840627480015533	0.46816976127321	0	0
Kidney	1	1.01107745831223	0.866123894629805	0.807373979444801	0.79196141599131	0.686103012633625	0.892527945006079	1.79281700257743
Lung	1	1.01397265109242	1.01882767395167	0.978426074167809	0.998319609279747	0.972987872105843	2.02516263596749	3.05095153635971
Lymphoid	1	1.03664912267022	0.948689933550162	1.11379879480482	0.763041476643312	0.495786516853933	0	0
Muscle	1	0.995167371896311	0.932553612612817	0.947830859272984	0.94507920466955	0.789512922465209	1.36940048023547	1.83380586048924
Myeloid	1	1.02824669817036	1.04752261956679	1.27117110086568	1.48682411431319	1.44909688013136	1.50806445880338	3.02924252159634
Placenta	1	0.987380297358765	0.999888405479206	0.958092842346113	1.02324994829278	1.1732771992023	1.62802792893642	2.04388288904517
Skin	1	1.00592383905133	0.793459297656935	1.03331819011032	0.450485515232204	0	0	0
StemCell	1	1.00590516553151	0.905860825651414	1.06502002577076	1.03878686686432	1.01242829827916	1.75604446541349	3.52735888270014
Stomach	1	0.977534494432847	0.879910269002029	0.853618946522864	0.733178854750389	0.47638326585695	0.619710698658067	1.24481018600012
Thymus	1	0.970180554318861	1.01903482339551	1.03829250467112	0.922073203275693	0.718940936863544	1.24699423681094	2.50483190176806
