# Supplementary material for: Genome-Wide Association Studies of the Human Gut Microbiota
Source: PLoS One. 2015 Nov 3;10(11):e0140301. doi: 10.1371/journal.pone.0140301 (PMC4631601; doi:10.1371/journal.pone.0140301)
Supplement: S1 File — This file directory contains three folders, one for each seasonal analysis (winter, summer, “seasons combined”). Within each folder there is one text file per bacteria tested. Each text file contains 17 rows and variable numbers of columns. Each row represents one tissue type as determined by clustering analysis of DHS peaks (along with a header). Each column represents a GWAS p-value threshold examined. The minimum threshold chosen for each bacterium contains at least 50 SNPs. Entries are the enrichment of GWAS SNPs under that threshold compared to genome-wide for that tissue type. (ZIP) [file pone.0140301.s008.zip › S1_File/seasons_combined/enrichments_genus_Dolosigranulum.txt]

1	0.5	0.1	0.05	0.01	0.005	0.001	5e-04
Adrenal	1	0.995729008241413	0.973324056249956	1.06654995252968	1.13180879527508	0.998313723308346	0.964826291656292	0.818298934278584
Brain	1	0.980194336000957	0.814654571126387	0.924551627886451	1.07219665866067	0.858312070816319	1.5668727243185	1.32891308160657
Cancer	1	0.897444520486893	1.41263933094512	1.71749038656142	2.49760720487389	2.33260766786511	4.79052070631802	0
Endothelial	1	1.0158701891697	1.0940864791053	1.26008315302702	1.17799515075237	1.17351808445173	1.80755729743546	2.04406012139898
Heart	1	1.00912808304432	1.03910398753931	1.14934166796895	1.44639910915165	1.48593013778876	1.47960386372354	1.88234650419969
Intestine	1	0.989242144681259	0.986461249949391	1.05369022278984	1.16185109696222	0.849205311444262	1.16268606002148	1.31481320806168
Kidney	1	1.00322411203116	0.952019631964242	1.08601918839258	1.11045218292498	1.24451079655777	1.13594465728046	0.963429697646749
Lung	1	0.98188473476093	1.00006962441423	1.20322162785105	1.0078547265533	0.941272774463762	1.61092482406505	1.63953003122134
Lymphoid	1	0.922653636230907	0.840816964279281	1.07905997133213	1.28388235531438	1.5987535701098	3.28339059646516	2.78474482831041
Muscle	1	1.02324541828377	0.9647689560614	1.05009911723077	1.09797891287821	1.34368403929208	2.61431000772226	2.9563692610691
Myeloid	1	0.934232798684192	0.819186752280853	0.917498969504078	1.25085418306492	1.40186273635243	2.87903214862463	3.25572794377177
Placenta	1	0.992953003215422	0.980826095456968	0.975007837440809	1.13092406894744	1.04044742641535	1.29502221619942	1.53768759409473
Skin	1	1.01161834363341	1.03793295696046	1.38994246872633	1.89495074001626	2.12371742895182	2.90767923468059	0
StemCell	1	0.971965999380096	0.962562233051163	0.968209207720574	1.09240468090803	1.22428452166152	1.67622426244015	1.8955433248155
Stomach	1	1.01978989479753	1.0710934624504	1.1546510943392	1.02802995612218	0.960115166935034	1.57744541476599	2.00682015967309
Thymus	1	0.992837711685966	0.868268187762817	0.948331419599429	1.13774231803827	1.0625795961558	1.58708357412301	0.673027263325529
