# Supplementary material for: Genome-Wide Association Studies of the Human Gut Microbiota
Source: PLoS One. 2015 Nov 3;10(11):e0140301. doi: 10.1371/journal.pone.0140301 (PMC4631601; doi:10.1371/journal.pone.0140301)
Supplement: S1 File — This file directory contains three folders, one for each seasonal analysis (winter, summer, “seasons combined”). Within each folder there is one text file per bacteria tested. Each text file contains 17 rows and variable numbers of columns. Each row represents one tissue type as determined by clustering analysis of DHS peaks (along with a header). Each column represents a GWAS p-value threshold examined. The minimum threshold chosen for each bacterium contains at least 50 SNPs. Entries are the enrichment of GWAS SNPs under that threshold compared to genome-wide for that tissue type. (ZIP) [file pone.0140301.s008.zip › S1_File/seasons_combined/enrichments_genus_Veillonella.txt]

1	0.5	0.1	0.05	0.01	0.005	0.001	5e-04
Adrenal	1.00000471360157	1.03458838893089	0.948505974788904	1.00518821949476	1.20281677693151	1.30274215613811	0.354485773149022	0
Brain	1.00000471360157	1.01582143829297	0.978512851111927	1.19958156844622	1.09158799794189	1.33619764822462	0.575682994866006	1.01566928379931
Cancer	1.00000471360157	0.976906679371621	0.617637725588152	0.453720390431408	1.40521940718662	2.72350668190046	0	0
Endothelial	1.00000471360157	0.913323818521798	0.912766680031563	0.932075771133662	1.32554201811934	1.88399276655176	2.65645060311365	3.12449189985272
Heart	1.00000471360157	0.989416855624333	0.935936154740148	1.0101500591187	1.08504283339726	1.52464662034238	1.63085891456977	1.43865054249548
Intestine	1.00000471360157	0.976064518441128	0.849456659728002	0.832021299517896	0.795794014414704	0.991515363636175	0.56957495248016	1.00489295187571
Kidney	1.00000471360157	0.990292864190998	0.906198791260168	0.950358291068832	1.41614433940965	2.09887346817013	0.83471236962107	1.47267110926003
Lung	1.00000471360157	1.03479944013923	0.908666306595028	0.905273061246642	1.27585246065952	1.55693298188025	0.473494502943815	0.835379587336588
Lymphoid	1.00000471360157	0.954130484318855	1.05831183317071	1.03658965604179	1.44469186244467	0.933336559527685	0	0
Muscle	1.00000471360157	1.01589554932865	0.926917053883413	0.889550546780199	1.02248569190915	1.48628744370114	0.426898125417535	0.753170264129509
Myeloid	1.00000471360157	0.96220228217254	0.773314886307005	0.848335442645697	1.54827951103813	1.90958514478078	0	0
Placenta	1.00000471360157	0.980204163325183	0.980925858221378	0.973057482573776	1.15861320942642	1.21480588315214	0.951605393685	1.00734228102941
Skin	1.00000471360157	0.938834860192129	0.890350900443618	1.10156990313695	1.70583848434595	2.47961056113325	0	0
StemCell	1.00000471360157	0.996986501175148	1.0445517557987	1.05839173293751	1.14728238407015	1.42945044776611	1.64229259720857	1.44873668396613
Stomach	1.00000471360157	0.965041416059415	0.870714992027697	0.734565760307079	1.33031229978598	1.90571958780754	1.73870248651838	1.02252265278581
Thymus	1.00000471360157	0.970937799456926	0.991134537582481	1.0522123922021	1.51301967399727	1.46621914375225	0	0
