# Supplementary material for: Genome-Wide Association Studies of the Human Gut Microbiota
Source: PLoS One. 2015 Nov 3;10(11):e0140301. doi: 10.1371/journal.pone.0140301 (PMC4631601; doi:10.1371/journal.pone.0140301)
Supplement: S1 File — This file directory contains three folders, one for each seasonal analysis (winter, summer, “seasons combined”). Within each folder there is one text file per bacteria tested. Each text file contains 17 rows and variable numbers of columns. Each row represents one tissue type as determined by clustering analysis of DHS peaks (along with a header). Each column represents a GWAS p-value threshold examined. The minimum threshold chosen for each bacterium contains at least 50 SNPs. Entries are the enrichment of GWAS SNPs under that threshold compared to genome-wide for that tissue type. (ZIP) [file pone.0140301.s008.zip › S1_File/summer/enrichments_genus_Acetivibrio.txt]

1	0.5	0.1	0.05	0.01	0.005	0.001	5e-04
Adrenal	1	0.993698161929259	1.07144220017059	1.09878021044063	0.83674575072427	0.797625170170927	0.80865224625624	0.804942832282587
Brain	1	1.00178624860591	1.09413134896357	1.06398937645016	1.29530041839154	0.777886778535866	1.97160243407708	3.92511677242868
Cancer	1	1.10044701551407	1.39127823329748	1.60118059398635	0.818696290085936	0	0	0
Endothelial	1	0.967610628913311	1.12178870102942	1.11697420306433	1.50294141119332	1.40402054012933	0	0
Heart	1	0.98347642365523	1.02570415206399	1.04209067583822	1.03521101143098	1.15805236086228	0.617927527018436	1.23018599415597
Intestine	1	1.03202696091373	1.11147205091513	1.19976387135788	1.27801822468385	1.53501607132027	1.94529686457638	3.8727469689273
Kidney	1	0.995233544762479	1.15837386563443	1.33421301982804	1.4017677942447	1.30950598669623	1.89658536585366	1.88788543298277
Lung	1	1.03704175811049	1.02914236074259	1.05864206142012	1.11442481149094	1.06232183329136	2.15401662049862	3.21620371546926
Lymphoid	1	0.987514843659563	1.28414670752993	1.36543826163559	1.11705499638548	0.559035250463822	0	0
Muscle	1	1.00176353751435	1.06020421979372	1.07450797466765	1.28990602512792	1.14762548175017	0.969576059850374	0.965128463245556
Myeloid	1	1.0515790846081	1.15095039156417	1.2197307262704	1.11938607943302	0.640230687509486	1.62270450751252	3.23052181770841
Placenta	1	0.992387088138939	0.940256761934983	0.951082020155419	0.789164159381433	0.725837128803061	0.649298597194389	0.430880108841536
Skin	1	1.09250564529902	1.57942562324614	1.83475487651116	1.48124947329981	0.988397375820056	0	0
StemCell	1	1.05135014866806	1.12325257364753	1.18887659103486	1.84206665269336	1.29061888111888	0	0
Stomach	1	1.00181712029308	1.09709848482517	1.09227655164004	1.03905047799381	1.16999445300462	2.63593220338983	5.24768154252838
Thymus	1	1.02248288512479	1.08224943205546	1.21363088715795	1.05623670230246	1.05719691748637	0	0
