# Supplementary material for: Genome-Wide Association Studies of the Human Gut Microbiota
Source: PLoS One. 2015 Nov 3;10(11):e0140301. doi: 10.1371/journal.pone.0140301 (PMC4631601; doi:10.1371/journal.pone.0140301)
Supplement: S1 File — This file directory contains three folders, one for each seasonal analysis (winter, summer, “seasons combined”). Within each folder there is one text file per bacteria tested. Each text file contains 17 rows and variable numbers of columns. Each row represents one tissue type as determined by clustering analysis of DHS peaks (along with a header). Each column represents a GWAS p-value threshold examined. The minimum threshold chosen for each bacterium contains at least 50 SNPs. Entries are the enrichment of GWAS SNPs under that threshold compared to genome-wide for that tissue type. (ZIP) [file pone.0140301.s008.zip › S1_File/summer/enrichments_genus_Anaerofilum.txt]

1	0.5	0.1	0.05	0.01	0.005	0.001	5e-04
Adrenal	1	1.01412982206632	1.03448407599117	0.917368524369496	0.721589873575194	0.914580632927053	0.87738768718802	1.13946452881561
Brain	1	1.04647162508664	1.10328279514057	1.05713129885817	1.01294913840496	0.991053343050095	0.475375253549696	0.926055688733174
Cancer	1	1.0443532614731	0.820389770745554	0.843993085566119	0	0	0	0
Endothelial	1	1.00221707190381	1.17745747526271	1.13621244887405	0.659833418058108	0.459969004509757	0.735439330543933	1.43267402054013
Heart	1	1.04127075479815	1.10669408968718	1.07766059272699	0.977480497412528	1.02501251354622	0.893935155753338	0.435358030399353
Intestine	1	0.994987091865684	0.995423503141871	1.02106835268456	0.946832343057365	0.880047434912596	0.938065376917945	1.82740008490509
Kidney	1	0.995301407937712	1.05562880656111	1.09183885996163	1.15390380670162	1.28701571213071	2.05779512195122	2.67246119733925
Lung	1	1.0272435562792	1.07322104786427	1.07591583927293	0.698948196857121	0.649647820219874	0.779036011080332	0.75880130949383
Lymphoid	1	0.836874500239172	0.78864396991628	0.671749598715891	0.229883654396338	0	0	0
Muscle	1	0.98861969589823	1.05320861341599	1.03425985597803	0.786534598084229	1.0234788289873	1.05199002493766	2.04933121741102
Myeloid	1	1.02642017422625	0.946890910080428	0.851742604715725	0.526544864493782	0.489404973078828	1.17375626043406	2.28653816967673
Placenta	1	0.978177999938784	1.01424029591535	0.974792281191597	1.05344146236398	1.10968845265235	1.40897795591182	1.52486791765349
Skin	1	0.899774164892144	0.944563105305448	0.593840495772038	0	0	0	0
StemCell	1	0.992135598399449	0.973280591657226	0.917842480553155	0.909808770668584	0.845635323675629	1.35207692307692	2.63391608391608
Stomach	1	0.980933455667425	1.07077930200793	1.16041896781565	0.908780738159354	0.993740945336333	0.953328813559322	1.85713405238829
Thymus	1	0.963741569340101	1.0042977088276	0.930079216967763	0.760786566789259	0.808142188488541	0.969097174362509	1.88785163836852
