# Supplementary material for: Genome-Wide Association Studies of the Human Gut Microbiota
Source: PLoS One. 2015 Nov 3;10(11):e0140301. doi: 10.1371/journal.pone.0140301 (PMC4631601; doi:10.1371/journal.pone.0140301)
Supplement: S1 File — This file directory contains three folders, one for each seasonal analysis (winter, summer, “seasons combined”). Within each folder there is one text file per bacteria tested. Each text file contains 17 rows and variable numbers of columns. Each row represents one tissue type as determined by clustering analysis of DHS peaks (along with a header). Each column represents a GWAS p-value threshold examined. The minimum threshold chosen for each bacterium contains at least 50 SNPs. Entries are the enrichment of GWAS SNPs under that threshold compared to genome-wide for that tissue type. (ZIP) [file pone.0140301.s008.zip › S1_File/summer/enrichments_genus_Clostridium.txt]

1	0.5	0.1	0.05	0.01	0.005	0.001	5e-04
Adrenal	1.00000474106665	0.984679611556922	1.03500022081418	1.07721461264844	1.00502598761514	0.969132202343174	1.30953386147466	1.41514143094842
Brain	1.00000474106665	1.00279930987603	1.09716047748359	1.06935929646561	1.30687354927751	1.36521611844169	1.06427295570827	1.1501014198783
Cancer	1.00000474106665	0.934051394974944	0.770512984899445	0.742736169565438	0.688342585249802	1.32751784298176	0	0
Endothelial	1.00000474106665	1.02065911921014	1.01843117962232	1.10897657786371	1.17939869732131	1.29974550317043	1.64650596390433	3.55857740585774
Heart	1.00000474106665	0.998081334904971	0.988612734757345	0.92811329618425	0.998381187697026	0.987409965854202	1.2508421022668	1.62205975842339
Intestine	1.00000474106665	0.936043141850248	1.01035378460197	0.997119591483314	1.02080424750521	1.24338562478078	1.57510977467565	0
Kidney	1.00000474106665	0.972894263961098	0.985053868694861	0.932586780712896	1.33572039225547	1.81837566004526	0.767834000728067	0
Lung	1.00000474106665	1.03143004159392	1.01887002346703	1.03028411155565	0.981603221292515	1.29074449553074	1.74411047256791	1.88476454293629
Lymphoid	1.00000474106665	1.08669546665478	1.05131217764706	1.11475387782008	1.17399537134441	1.35848035826996	4.58909533962839	4.95918367346939
Muscle	1.00000474106665	0.962610340815245	1.01165856994902	0.918844286778111	1.20502866544978	1.2394580558912	1.17760077418394	1.69675810473815
Myeloid	1.00000474106665	0.996926664765471	1.03845598115079	1.07355755527505	1.34450888938609	1.29649071476516	0	0
Placenta	1.00000474106665	0.972491099534821	1.03579180414939	1.07972107695946	1.09389913848315	1.00295436233291	1.40196811533515	1.51503006012024
Skin	1.00000474106665	1.00592795666484	0.929381641579743	0.806289883043718	0.415134445743437	0	0	0
StemCell	1.00000474106665	0.979503003033993	0.996851174213657	1.00269382891334	1.08413957176844	1.19476605868358	1.51351894374282	1.63557692307692
Stomach	1.00000474106665	1.00551876563162	1.07568836508809	1.04869311643185	1.2012161453783	1.36891839944085	1.06715911965596	0
Thymus	1.00000474106665	1.00870101788239	1.00649918096375	1.05406086862105	1.44310003055127	1.39156074374587	1.62721540471317	2.34458993797381
