# Supplementary material for: Genome-Wide Association Studies of the Human Gut Microbiota
Source: PLoS One. 2015 Nov 3;10(11):e0140301. doi: 10.1371/journal.pone.0140301 (PMC4631601; doi:10.1371/journal.pone.0140301)
Supplement: S1 File — This file directory contains three folders, one for each seasonal analysis (winter, summer, “seasons combined”). Within each folder there is one text file per bacteria tested. Each text file contains 17 rows and variable numbers of columns. Each row represents one tissue type as determined by clustering analysis of DHS peaks (along with a header). Each column represents a GWAS p-value threshold examined. The minimum threshold chosen for each bacterium contains at least 50 SNPs. Entries are the enrichment of GWAS SNPs under that threshold compared to genome-wide for that tissue type. (ZIP) [file pone.0140301.s008.zip › S1_File/summer/enrichments_genus_Eubacterium.txt]

1	0.5	0.1	0.05	0.01	0.005	0.001	5e-04
Adrenal	1	1.01563132514708	1.0520770962002	1.04382824583972	1.20190094135345	1.26195049633402	2.00928477981989	1.81528487004418
Brain	1	1.01226436124518	1.08163430005587	1.06912948158178	1.11634110422629	1.40345457141848	2.17729123763219	1.9670700146884
Cancer	1	0.944786794717378	1.14577935094015	1.17520810350015	0.705584826132771	0	0	0
Endothelial	1	1.02442060790348	1.06571861805019	1.13264368866365	1.64070613859116	1.33615018418277	1.68421220735252	0
Heart	1	0.994923371035568	1.06244994359905	1.11996846640381	1.28579714183699	1.31958633892431	1.023589873	0.924760505951729
Intestine	1	1.03239544346035	1.0493168065181	1.04339898915661	1.10144662651814	0.852141144815696	1.6111809908896	0.970412458880633
Kidney	1	1.03681557775095	1.09860677668681	1.22407956243839	1.77187838289342	1.86930669670058	2.35625395643269	1.41916904962153
Lung	1	1.00349333093382	0.985306763728144	1.04743270720547	1.05192729480515	1.14997745768861	1.33803895032882	0.80589932180724
Lymphoid	1	1.07990130947518	1.09433619640814	1.25272729691616	1.92544430688127	0.465510049591373	2.34709456301605	4.24095707248417
Muscle	1	0.983674462235867	0.980627115318352	1.07153482005547	1.31756089228982	1.43344590831777	1.60609164112619	0.72551036202597
Myeloid	1	1.03925717274992	1.10407986871896	1.061660242081	1.65382486793057	1.33280423213557	4.03198715416279	2.42846122848426
Placenta	1	1.01434287347624	1.01290874618183	0.975905526829409	1.08453619567903	1.20881278074696	1.61333353730362	1.61951489185267
Skin	1	1.02962793119363	0.783146092446721	0.53156964475329	0.851066233582827	0.823040963968253	4.14975997481703	0
StemCell	1	1.02372621769705	1.03120141584613	0.975055473372781	1.58756585879874	1.84234554242124	2.32226952436876	2.79740053050398
Stomach	1	1.03473117182018	1.09062658218303	1.14194373853667	1.56711585790573	1.51551136144934	1.63739681718204	0.986202220923437
Thymus	1	0.997048387881584	1.07171036188558	1.22005796478983	1.53614229204233	0.880330514182445	2.21930650617368	1.00251431830604
