# Supplementary material for: Genome-Wide Association Studies of the Human Gut Microbiota
Source: PLoS One. 2015 Nov 3;10(11):e0140301. doi: 10.1371/journal.pone.0140301 (PMC4631601; doi:10.1371/journal.pone.0140301)
Supplement: S1 File — This file directory contains three folders, one for each seasonal analysis (winter, summer, “seasons combined”). Within each folder there is one text file per bacteria tested. Each text file contains 17 rows and variable numbers of columns. Each row represents one tissue type as determined by clustering analysis of DHS peaks (along with a header). Each column represents a GWAS p-value threshold examined. The minimum threshold chosen for each bacterium contains at least 50 SNPs. Entries are the enrichment of GWAS SNPs under that threshold compared to genome-wide for that tissue type. (ZIP) [file pone.0140301.s008.zip › S1_File/summer/enrichments_genus_Lactococcus.txt]

1	0.5	0.1	0.05	0.01	0.005	0.001	5e-04
Adrenal	1	1.02984629868207	1.09491322292028	0.989030828125586	0.944350739634855	0.800049562785428	0.819988492699084	0.95368226868263
Brain	1	1.04873063129311	1.2112764467672	1.32149597614598	0.767484509155575	0.577963834102974	0	0
Cancer	1	1.18973353339662	1.11202846975089	1.20552011992593	0.881981032665964	0	0	0
Endothelial	1	1.0545995736335	1.19345314849834	1.32783753795189	1.18735312661202	0.670613371316656	0	0
Heart	1	1.00881537625201	1.15798005941002	1.14004913348367	1.08243126736277	1.01892304987083	0.626590062443928	0.728751485668482
Intestine	1	1.03341164046858	0.988140041166234	0.967816781688365	0.963765798203368	0.712815635955885	1.31504492091301	1.52945441888795
Kidney	1	1.02240808272756	1.10334922315771	1.1794775250007	1.30877380554627	0.625469641930462	0.961586505584682	2.23673382820785
Lung	1	1.01796369472451	1.09785857789257	1.12747378370912	0.914719386787083	0.828761713915247	1.09210655758925	1.27016740937011
Lymphoid	1	1.01456868372744	1.05042922507081	1.17489257835347	0.902552018850593	0	0	0
Muscle	1	0.993781411145133	1.06322123516831	0.974809251231874	0.514672223550712	0.532923011619886	0	0
Myeloid	1	1.03909448429567	1.15287091772171	1.3118979983835	1.20591396619937	0.356764820800625	0	0
Placenta	1	0.992284770353385	0.982774659639564	0.897323879704384	0.965053394460153	1.04685967680041	1.5362687992808	1.53149777816503
Skin	1	1.05577899933451	0.877012143669516	0.934766337468337	0	0	0	0
StemCell	1	1.06693603655676	1.08743553243909	1.12371696893095	1.98445732349842	1.2328968903437	1.89543493889288	2.20447324414716
Stomach	1	1.00169225948379	1.01100351046505	1.01088553978873	1.04940794056188	0.869296790479625	1.33644226199905	1.5543404568902
Thymus	1	1.02785386979968	1.04841829539574	0.94428650921834	0.99564778187929	0.294558411660337	0	0
