# Supplementary material for: Genome-Wide Association Studies of the Human Gut Microbiota
Source: PLoS One. 2015 Nov 3;10(11):e0140301. doi: 10.1371/journal.pone.0140301 (PMC4631601; doi:10.1371/journal.pone.0140301)
Supplement: S1 File — This file directory contains three folders, one for each seasonal analysis (winter, summer, “seasons combined”). Within each folder there is one text file per bacteria tested. Each text file contains 17 rows and variable numbers of columns. Each row represents one tissue type as determined by clustering analysis of DHS peaks (along with a header). Each column represents a GWAS p-value threshold examined. The minimum threshold chosen for each bacterium contains at least 50 SNPs. Entries are the enrichment of GWAS SNPs under that threshold compared to genome-wide for that tissue type. (ZIP) [file pone.0140301.s008.zip › S1_File/summer/enrichments_genus_Phascolarctobacterium.txt]

1	0.5	0.1	0.05	0.01	0.005	0.001	5e-04
Adrenal	1	0.994414925611668	0.97625518737713	0.960013574621758	1.08035685873296	1.3207039947637	1.26546301036734	1.34294033753268
Brain	1	1.0081685520925	0.910782491904806	0.902944144005754	0.896699456525494	0.858680839327097	0.685637384927446	1.45523036800927
Cancer	1	0.990565037901345	0.771504756888435	0.664901363696544	0.472300034259688	0.904550542282604	0	0
Endothelial	1	0.995173611892705	0.762627610104154	0.82730143526887	0.809233740708546	0.664220168077812	0.530364901834567	0
Heart	1	0.994658281859615	0.944639645115783	0.935532703878816	1.10658727035225	1.27833175810186	0.805830969729571	0.342067023885206
Intestine	1	1.014334732537	1.0329620060541	1.10713395849671	1.36396721034703	1.55324422670809	1.69122363627033	1.43581435242543
Kidney	1	0.958558284073852	0.982257275843325	0.999298098316611	1.18604906164335	1.13576248577338	0	0
Lung	1	0.993792247765596	0.957862692624368	0.926625695500641	1.07150617190771	1.11402540470594	0.561804815682932	0.596201028888009
Lymphoid	1	1.05401361436846	1.05266538257664	1.32301801960027	1.28884207599728	1.85129586204778	1.47821821036107	3.13744273219492
Muscle	1	0.995601371849212	0.928114450680751	0.944126774286315	1.18510796626458	1.05568492216523	0.758646652599271	0.536729604560028
Myeloid	1	0.996291275381552	0.857799946724037	0.930750907278051	0.830270344032474	0.883409127270991	0.846458841659176	0
Placenta	1	0.983720886202269	0.977136285277537	0.944053339036076	1.1073968739155	1.27253402942362	1.69348312008633	1.91697681076439
Skin	1	0.998643195619267	0.823203529257248	0.935660166438952	1.13936296924502	1.09105580873263	0	0
StemCell	1	0.981324692398534	0.988119554014804	1.04721964782206	1.0626750770843	1.22114323208152	0.487527736686391	0
Stomach	1	0.976893085341797	0.913252410526921	1.04603634878497	1.34869677579784	1.36326498677575	1.03124511082138	1.45917675544794
Thymus	1	0.979937685334088	1.0336355943426	1.11695180841511	1.10442041091876	1.16700111313097	1.3977363091767	1.48331200157527
