# Supplementary material for: Genome-Wide Association Studies of the Human Gut Microbiota
Source: PLoS One. 2015 Nov 3;10(11):e0140301. doi: 10.1371/journal.pone.0140301 (PMC4631601; doi:10.1371/journal.pone.0140301)
Supplement: S1 File — This file directory contains three folders, one for each seasonal analysis (winter, summer, “seasons combined”). Within each folder there is one text file per bacteria tested. Each text file contains 17 rows and variable numbers of columns. Each row represents one tissue type as determined by clustering analysis of DHS peaks (along with a header). Each column represents a GWAS p-value threshold examined. The minimum threshold chosen for each bacterium contains at least 50 SNPs. Entries are the enrichment of GWAS SNPs under that threshold compared to genome-wide for that tissue type. (ZIP) [file pone.0140301.s008.zip › S1_File/summer/enrichments_genus_Sporacetigenium.txt]

1	0.5	0.1	0.05	0.01	0.005	0.001	5e-04
Adrenal	1	0.985576362849331	0.957123431521713	0.959598025491305	0.643146838602329	0.893890276915694	0.674913605529246	0.626705490848586
Brain	1	1.01102036635844	1.06507671979331	1.16399425452913	1.2104462474645	1.56471478441122	1.09701981588391	2.03732251521298
Cancer	1	0.808046947563962	0.680746961354497	0.588563248700369	0.69551282051282	0	0	0
Endothelial	1	0.960672671072755	0.971987031641096	0.864375315036944	1.02144351464435	1.03745360108078	0.848583842935307	1.57594142259414
Heart	1	1.00702629373421	1.00142941422397	0.9795200347689	1.00878099173554	1.41866668526686	1.54719546188078	2.39446916719644
Intestine	1	0.957629857885498	0.938695109486154	0.838378703660749	0.868579052701801	1.10274143054617	1.08238312721301	1.0050700466978
Kidney	1	0.980709164413269	0.992894348512169	0.906961611046081	0.79390243902439	1.12888447128985	2.37437898686679	4.40956097560976
Lung	1	1.00800076625789	1.03450909418027	1.04914252226783	1.08199445983379	1.46527149419498	1.34833155763904	2.50404432132964
Lymphoid	1	0.950646295839961	0.877230778188594	0.702672449979012	0.948979591836735	0.963853880110038	4.73029827315542	8.78483965014577
Muscle	1	1.01330543016772	1.05931696729478	1.08187025091532	1.01465087281796	1.56644282710152	1.21383464415883	2.25426433915212
Myeloid	1	0.937330054298327	0.960319169189566	0.948431846090202	0.679257095158598	0.275961503236847	1.35433414665468	2.51519198664441
Placenta	1	1.00487847264232	0.997094970338428	1.0081652040614	0.942217768871075	0.588914506128244	0.722552797903499	1.0064128256513
Skin	1	1.01443638462322	1.27727780377854	1.2423538677464	1.67783505154639	0.852066703293152	4.18168120539255	7.7659793814433
StemCell	1	0.96656432069577	0.927517734845502	0.893880433963686	0.782451923076923	0.95365927176272	0.780044378698225	1.44865384615385
Stomach	1	0.998065154700553	1.01996663362267	1.03876425571474	0.827542372881356	1.00861590776261	1.64999217731421	3.06427118644068
Thymus	1	0.995957441818769	0.945351569351696	0.984758392165624	1.12164024810476	1.25314289788255	3.35456714202407	4.15327360441075
