# Supplementary material for: Genome-Wide Association Studies of the Human Gut Microbiota
Source: PLoS One. 2015 Nov 3;10(11):e0140301. doi: 10.1371/journal.pone.0140301 (PMC4631601; doi:10.1371/journal.pone.0140301)
Supplement: S1 File — This file directory contains three folders, one for each seasonal analysis (winter, summer, “seasons combined”). Within each folder there is one text file per bacteria tested. Each text file contains 17 rows and variable numbers of columns. Each row represents one tissue type as determined by clustering analysis of DHS peaks (along with a header). Each column represents a GWAS p-value threshold examined. The minimum threshold chosen for each bacterium contains at least 50 SNPs. Entries are the enrichment of GWAS SNPs under that threshold compared to genome-wide for that tissue type. (ZIP) [file pone.0140301.s008.zip › S1_File/winter/enrichments_family_Clostridiaceae.txt]

1	0.5	0.1	0.05	0.01	0.005	0.001	5e-04
Adrenal	1	1.03112851712446	1.04204375724368	1.11384068277091	1.41182404895843	1.57655701782433	1.46630168543614	2.08598870725736
Brain	1	0.981743062945743	1.01026750000797	1.0840284035683	1.3358684847912	1.58306983863002	2.37842613669937	1.12786477514117
Cancer	1	1.00391335150757	1.5786756751911	1.57294129206291	1.55069198820024	2.96850548555214	7.24737636326223	13.7470075461879
Endothelial	1	0.956122276816145	0.983861961040148	1.04960148549832	0.878565429847197	1.30810303646106	1.82493274781835	1.7307893917801
Heart	1	1.01843080653541	1.01431915526555	1.07760451335046	1.17039855327677	1.3787728524265	1.40256966421001	0.532085951978084
Intestine	1	1.0042382776112	1.12080693086811	1.05255549737775	1.07563049616298	1.33235262930133	1.18284938637858	1.12182937835112
Kidney	1	0.988690505093565	1.03008975116247	1.07342823797895	1.11394164412422	1.4216198988709	1.73538747069282	1.64586351387136
Lung	1	0.995902215591302	1.00500010266583	1.03843655924374	1.30580081833538	1.29984806738975	1.95290980964769	1.85216446232459
Lymphoid	1	1.00991718271449	1.24431571477141	1.34760419685165	2.3913761278706	2.54324205925113	4.96730290066287	4.7110531478509
Muscle	1	1.00795936620792	0.933635579220962	0.959014680817964	1.08726679632431	1.35741255336342	0.883738047294344	0.838148386124398
Myeloid	1	1.00227028546583	1.07174250420502	1.09925684404396	1.2385232246182	1.48182352388445	2.89420594539441	2.74490167043359
Placenta	1	1.00427518728033	1.09964021165099	1.09778999851863	0.972344518187684	0.971149057172811	0.987910521025689	1.12433625964352
Skin	1	0.952977238843954	1.40335541176535	1.73576838058801	2.37668872563354	3.63977557022473	8.88623031475368	8.42781367153226
StemCell	1	0.971560218567561	0.963919007065671	1.07123508976296	1.0924990715713	1.21997289925964	2.55297377185176	3.22836365858503
Stomach	1	1.02256618197612	1.15637457700395	1.17170253642135	1.28347640814403	1.10563738912356	1.1997013789932	1.13781202214038
Thymus	1	1.03539503157283	1.12600035242046	1.14800120405081	1.28609396710013	1.3540905375972	1.20214808472874	1.14013250892925
