# Supplementary material for: Genome-Wide Association Studies of the Human Gut Microbiota
Source: PLoS One. 2015 Nov 3;10(11):e0140301. doi: 10.1371/journal.pone.0140301 (PMC4631601; doi:10.1371/journal.pone.0140301)
Supplement: S1 File — This file directory contains three folders, one for each seasonal analysis (winter, summer, “seasons combined”). Within each folder there is one text file per bacteria tested. Each text file contains 17 rows and variable numbers of columns. Each row represents one tissue type as determined by clustering analysis of DHS peaks (along with a header). Each column represents a GWAS p-value threshold examined. The minimum threshold chosen for each bacterium contains at least 50 SNPs. Entries are the enrichment of GWAS SNPs under that threshold compared to genome-wide for that tissue type. (ZIP) [file pone.0140301.s008.zip › S1_File/winter/enrichments_family_Pasteurellaceae.txt]

1	0.5	0.1	0.05	0.01	0.005	0.001	5e-04
Adrenal	1	1.00464720849808	1.03193787638173	1.09595522237931	1.28492395861936	1.18225780425524	0.831754990868443	1.21682674590013
Brain	1	1.0162086639475	1.04018624138461	1.15784587318829	1.5357417702424	1.81675945313933	3.59774586500728	5.92129006949115
Cancer	1	0.940513478849986	0.801503973540989	1.28294844517958	1.33703045219581	1.23020095938897	0	0
Endothelial	1	1.00751792864719	1.07333405744667	1.09479444203949	1.26252101523134	1.54885982503049	2.07037465219266	1.51444071780759
Heart	1	1.01126642327651	1.0068269515345	0.910383255832801	1.21613778757785	1.33323809558145	1.06080427134871	1.39672562394247
Intestine	1	1.03288543358359	1.02867393527249	1.03532175531474	1.25475165513761	1.305082756917	0.894623428305321	1.96320141211446
Kidney	1	1.03251394073713	0.985773376682673	0.92160771528111	1.12053386278236	1.03100257047908	1.968786102036	1.44013057463744
Lung	1	1.03199544485517	0.991529738664933	1.0563327893926	1.35105782855789	1.24310754040962	1.47704254590442	1.62064390453402
Lymphoid	1	1.02156134576669	0.824018130101129	0.879324215235441	0.916391658246567	0.843171444075587	3.75691580145072	0
Muscle	1	1.00106661713456	0.999558587692524	1.09509042696987	1.22277147802016	1.42509036674844	2.67358725700441	3.66689918929424
Myeloid	1	0.945340103543799	0.756545336727278	0.882362433109504	0.800905311789961	0.736912522318107	0	0
Placenta	1	0.994342090454577	1.00514867028202	1.03763532348304	1.25755556945076	1.07323006602336	0.896622586804328	1.31172563625078
Skin	1	1.01637296820106	0.93807820018822	1.22349298959616	2.04921752723478	1.50838710598447	3.36045735004135	7.37433696259073
StemCell	1	0.99392088525244	0.855573407752215	0.937344003578962	0.784974567699176	0.866705584478082	1.28725892715732	2.8248182012619
Stomach	1	1.0027414134141	0.886528448346127	0.837697831459785	1.05130142068856	0.814569970395954	0.907369080947392	1.99117103874567
Thymus	1	0.980988859871829	0.978983037702497	1.12314921668036	1.16433447264639	1.42840464897102	1.81843919145677	1.99523189062618
