# Supplementary material for: Genome-Wide Association Studies of the Human Gut Microbiota
Source: PLoS One. 2015 Nov 3;10(11):e0140301. doi: 10.1371/journal.pone.0140301 (PMC4631601; doi:10.1371/journal.pone.0140301)
Supplement: S1 File — This file directory contains three folders, one for each seasonal analysis (winter, summer, “seasons combined”). Within each folder there is one text file per bacteria tested. Each text file contains 17 rows and variable numbers of columns. Each row represents one tissue type as determined by clustering analysis of DHS peaks (along with a header). Each column represents a GWAS p-value threshold examined. The minimum threshold chosen for each bacterium contains at least 50 SNPs. Entries are the enrichment of GWAS SNPs under that threshold compared to genome-wide for that tissue type. (ZIP) [file pone.0140301.s008.zip › S1_File/winter/enrichments_genus_Acinetobacter.txt]

1	0.5	0.1	0.05	0.01	0.005	0.001	5e-04
Adrenal	1	1.0057549511576	0.96263707758108	0.953919299950288	1.00702903108976	1.29140340449292	0.966303592332456	1.29794852896014
Brain	1	0.976984768196318	0.943117620174742	0.906628285563462	0.758391831560442	0.771743003626464	1.04493354167491	1.05267379013176
Cancer	1	0.999047602199375	0.913526805688747	1.03137637425465	1.42210422891599	1.34377265385545	0	0
Endothelial	1	0.923085528780707	0.891372130834583	0.760569751440628	0.805712303070048	0.845924993655132	0.80176273295696	1.6154034323281
Heart	1	0.997902468219452	0.963521530936624	0.895349124024367	0.798128927967126	0.988218595062477	0.739442977381308	0.496613555179545
Intestine	1	0.992796144552643	0.962920395516957	0.901776762965129	0.928410520014718	1.31590847173537	1.55901288609089	1.04704075312771
Kidney	1	0.980040111967908	1.00257848645265	0.811451592922629	0.681046971257116	0.965300866165052	1.52484413785141	3.07227855922655
Lung	1	0.989989779404636	0.984651753011836	0.962791513207349	0.81431368602202	1.0862966125038	1.28698192418878	1.72868683150296
Lymphoid	1	0.960845528247932	0.8870105781828	0.706898413814987	0.974700651279497	0.921012717811037	2.18232609054858	4.39698293799417
Muscle	1	0.989319808810128	0.951495311105929	0.871372029194658	0.867050054611446	1.22893750952297	1.55303965664227	2.34681548114831
Myeloid	1	0.900888709443289	0.85122956034718	0.794331020994816	0.851866035651802	1.07325868262104	1.27153533262732	2.56190822573801
Placenta	1	0.989743082451373	0.996203533354433	0.903791906569521	0.891714964544863	0.952502091179772	0.69444298389747	0.699587006000414
Skin	1	1.10641809340673	1.07343225157564	0.903287276805942	1.30776419041018	1.64764084191321	0	0
StemCell	1	0.985772046493165	0.876012711646989	1.00344001433053	1.08539812659324	0.946719521291807	1.49549198890336	1.50656970733968
Stomach	1	0.972264363421982	0.938833688026348	0.817064400383557	0.70622815167334	1.00099211257346	1.05414937345359	2.12391577466204
Thymus	1	0.988947802970983	0.984944604909825	0.940929363867943	1.00253030957572	1.00303356487647	0.52814961810693	1.06412367500063
