# Supplementary material for: Genome-Wide Association Studies of the Human Gut Microbiota
Source: PLoS One. 2015 Nov 3;10(11):e0140301. doi: 10.1371/journal.pone.0140301 (PMC4631601; doi:10.1371/journal.pone.0140301)
Supplement: S1 File — This file directory contains three folders, one for each seasonal analysis (winter, summer, “seasons combined”). Within each folder there is one text file per bacteria tested. Each text file contains 17 rows and variable numbers of columns. Each row represents one tissue type as determined by clustering analysis of DHS peaks (along with a header). Each column represents a GWAS p-value threshold examined. The minimum threshold chosen for each bacterium contains at least 50 SNPs. Entries are the enrichment of GWAS SNPs under that threshold compared to genome-wide for that tissue type. (ZIP) [file pone.0140301.s008.zip › S1_File/winter/enrichments_genus_Barnesiella.txt]

1	0.5	0.1	0.05	0.01	0.005	0.001	5e-04
Adrenal	1	1.03279924133072	0.977992481196331	0.926198588108791	1.01945710446358	1.32562143432311	0.826523827403861	0.973461396720103
Brain	1	1.00021352299587	0.977572624233658	0.990436616165473	0.952083311596602	0.879641440859757	1.34066944969611	2.36851602779646
Cancer	1	0.99875293704594	0.713483111924732	0.271280023620935	0	0	0	0
Endothelial	1	1.0638509424599	0.961177352225537	0.802641721074532	1.23034958174495	1.34987288189727	0.685784475988343	1.21155257424607
Heart	1	1.02288483914864	1.05492280926841	0.981754831676399	0.969236963299994	1.10662167729142	1.47578556492035	1.11738049915398
Intestine	1	0.993567502144252	0.943229446426783	0.940860817708729	1.09651305951668	0.972149254967268	0.88899686586315	1.57056112969156
Kidney	1	1.01544627009032	0.973809923518074	0.925653230745822	1.02373174840236	0.998384882554707	0.652134599835824	1.15210445970996
Lung	1	1.03486256572881	0.97090435175445	0.904616268717189	0.987472731676582	0.642015742098759	0.733876485072009	1.29651512362722
Lymphoid	1	1.05397202220453	1.02693468132088	0.976150871512411	1.04653155259029	2.04124035979785	1.86664370009187	3.29773720349563
Muscle	1	1.0177910632822	0.948315684395311	0.942769257501242	0.85647179936125	0.871582090660309	0.664193060702353	0.586703870287079
Myeloid	1	1.05409650638891	0.940256303963657	0.92084250243833	1.09757351702105	1.1893315353323	1.08760254866236	1.92143116930351
Placenta	1	1.0156689440492	0.935611530144517	0.961452776453192	1.1655672085162	1.16918598664443	1.18797793471768	1.83641589075109
Skin	1	1.13713004892668	0.918564689824705	0.582093317015776	0.7488748396425	1.46066646851866	0	0
StemCell	1	1.02196058813363	0.980198069260214	1.0671043855041	1.21917400505803	0.97916669424759	0	0
Stomach	1	1.02609275275065	0.915330098134103	0.931811912885207	1.11213502305118	0.985999413959339	0.901662357167849	1.59293683099653
Thymus	1	0.988740943493171	1.05921442543931	1.19245182374777	1.3170218967744	1.28441337663418	0.45175061674555	0.798092756250472
