# Supplementary material for: Genome-Wide Association Studies of the Human Gut Microbiota
Source: PLoS One. 2015 Nov 3;10(11):e0140301. doi: 10.1371/journal.pone.0140301 (PMC4631601; doi:10.1371/journal.pone.0140301)
Supplement: S1 File — This file directory contains three folders, one for each seasonal analysis (winter, summer, “seasons combined”). Within each folder there is one text file per bacteria tested. Each text file contains 17 rows and variable numbers of columns. Each row represents one tissue type as determined by clustering analysis of DHS peaks (along with a header). Each column represents a GWAS p-value threshold examined. The minimum threshold chosen for each bacterium contains at least 50 SNPs. Entries are the enrichment of GWAS SNPs under that threshold compared to genome-wide for that tissue type. (ZIP) [file pone.0140301.s008.zip › S1_File/winter/enrichments_genus_Bifidobacterium.txt]

1	0.5	0.1	0.05	0.01	0.005	0.001	5e-04
Adrenal	1	1.0118256589946	0.98795483131139	1.02748283736413	0.990153642026294	0.932746281267932	0.277251663622814	0
Brain	1	1.01600555171597	0.938976488863013	0.845395369826219	1.1630281352391	1.18876089608035	1.34915469937773	1.84559690477646
Cancer	1	1.06560387347457	0.91557904192741	1.32481571831198	2.0250852893449	2.63440752976376	0	0
Endothelial	1	1.0184169864983	1.03746727351527	1.05638900414419	1.01985719422117	1.16087927266164	0	0
Heart	1	0.995499973053607	1.08381281787378	0.991370137772373	1.09734951592674	1.07064595356198	0.848643417078969	0.870686103236865
Intestine	1	1.02901457659272	1.09583685553319	1.09313296950573	1.1568045733114	0.967417882167428	0	0
Kidney	1	1.03030239802178	1.04137007810978	1.02217817280292	1.29308684488101	1.57702511595279	1.312524068024	1.34661560225839
Lung	1	1.02892654523239	0.940604532029788	0.832978187696248	0.909480601141461	1.1535533799573	1.10778190942832	1.51540728735649
Lymphoid	1	0.995942333226995	0.993591862915607	1.21069301598548	1.85063974007549	2.70840774127398	1.87845790072536	0
Muscle	1	1.02769701631539	1.03736645904869	1.04107901857688	1.02890390346526	1.28494840032455	0.668396814251102	1.37151554093083
Myeloid	1	0.960697674553422	0.990253928325745	1.05811795505114	1.3478472738684	1.31504794857274	0	0
Placenta	1	0.987737400485475	0.990121156849322	0.99926137531673	1.0305685435236	1.04140042908427	0.597748391202885	0.613274323441921
Skin	1	1.01952019750886	0.888740460296372	0.902442867861872	1.24150957437225	1.61506391271949	0	0
StemCell	1	1.01046982058152	1.04820141518061	1.12349359921014	1.10967137446297	1.23733481667441	0	0
Stomach	1	0.995566959213265	0.99777824582727	0.986870867507837	1.17328550685247	1.30826751138879	0.907369080947392	1.8618742180479
Thymus	1	1.00563168835349	1.05676452527923	1.20863541398686	1.39961707058734	1.3109356300388	0.454609797864193	0
