# Supplementary material for: Genome-Wide Association Studies of the Human Gut Microbiota
Source: PLoS One. 2015 Nov 3;10(11):e0140301. doi: 10.1371/journal.pone.0140301 (PMC4631601; doi:10.1371/journal.pone.0140301)
Supplement: S1 File — This file directory contains three folders, one for each seasonal analysis (winter, summer, “seasons combined”). Within each folder there is one text file per bacteria tested. Each text file contains 17 rows and variable numbers of columns. Each row represents one tissue type as determined by clustering analysis of DHS peaks (along with a header). Each column represents a GWAS p-value threshold examined. The minimum threshold chosen for each bacterium contains at least 50 SNPs. Entries are the enrichment of GWAS SNPs under that threshold compared to genome-wide for that tissue type. (ZIP) [file pone.0140301.s008.zip › S1_File/winter/enrichments_genus_Chryseobacterium.txt]

1	0.5	0.1	0.05	0.01	0.005	0.001	5e-04
Adrenal	1	0.976937181593734	0.980384606534147	0.998372044217139	1.08497245454872	0.863640450540289	0	0
Brain	1	0.989048661102258	0.932941112057888	1.06540605008837	1.24658738305077	0.933916506031462	0.776562632064413	0
Cancer	1	1.00872109674832	0.947597973791038	1.38514430293456	2.68130487742983	0	0	0
Endothelial	1	0.955630512708939	0.845983893291633	0.784772159247756	1.12528102871152	1.19430155183074	0	0
Heart	1	0.978638678253926	0.956944954266249	0.971732341327428	0.934033234586915	0.95460765535608	0.732708524035394	0.957754713560551
Intestine	1	0.978358254371285	0.942008615113158	1.05970488058957	1.23991668133545	1.23855861268119	0	0
Kidney	1	1.02158996255571	0.938552297709706	1.03647942197017	1.39108588014515	0.908559924415299	0	0
Lung	1	1.02264601525672	1.02717888891339	1.08474925877247	1.08377425194845	1.27805433873439	0	0
Lymphoid	1	1.00872109674832	0.944694200633353	0.830697496282386	0.918874143388875	0	0	0
Muscle	1	1.02636489404277	0.961159073320554	1.11898339115129	0.980867151563537	1.04102986841738	0.577085774052864	1.50866709502392
Myeloid	1	0.941032774380597	0.756837661554871	0.691438645491067	0.892305496580577	0.378814469304087	0	0
Placenta	1	0.969273903020736	0.951159286643274	0.981827425454399	0.852824717067068	0.827550894283074	0.774133162377507	2.02380526735834
Skin	1	0.963100544634079	0.897815531129562	1.27377591676897	2.7396917508077	1.16309367208441	0	0
StemCell	1	0.933965057817024	0.960946759667348	1.01652794127777	0.839574449910657	0.445535400856203	0	0
Stomach	1	0.979978704575034	0.941169222272781	1.00314894395024	1.10963091942483	0.785127682309353	0	0
Thymus	1	1.01489274179981	0.978811725724208	0.99083486931536	1.03776767066625	0.47203733666512	0.785009268443087	0
