# Supplementary material for: Genome-Wide Association Studies of the Human Gut Microbiota
Source: PLoS One. 2015 Nov 3;10(11):e0140301. doi: 10.1371/journal.pone.0140301 (PMC4631601; doi:10.1371/journal.pone.0140301)
Supplement: S1 File — This file directory contains three folders, one for each seasonal analysis (winter, summer, “seasons combined”). Within each folder there is one text file per bacteria tested. Each text file contains 17 rows and variable numbers of columns. Each row represents one tissue type as determined by clustering analysis of DHS peaks (along with a header). Each column represents a GWAS p-value threshold examined. The minimum threshold chosen for each bacterium contains at least 50 SNPs. Entries are the enrichment of GWAS SNPs under that threshold compared to genome-wide for that tissue type. (ZIP) [file pone.0140301.s008.zip › S1_File/winter/enrichments_genus_Corynebacterium.txt]

1	0.5	0.1	0.05	0.01	0.005	0.001	5e-04
Adrenal	1	1.04505987922192	1.0536112675968	1.02493218169775	1.33186167342228	1.20779409773332	1.42072744386177	2.65489471832755
Brain	1	0.9935266421577	0.851308796586602	0.824704364873859	1.01266718528115	1.65771005126793	3.07266944146568	4.30639277781174
Cancer	1	1.14873902693332	1.0142148617537	0.797772177054013	2.46858377789027	1.83682179302192	9.36282676118742	17.4961914224209
Endothelial	1	0.992320314115606	0.972428919604766	0.883888760872227	1.45040973258912	1.85009088750196	4.71523164030904	6.60846858679676
Heart	1	1.01152448263117	0.96931575595467	1.00045490528525	1.21027436487937	1.20861941583993	1.81196837700645	2.70880121007025
Intestine	1	0.99862602848624	0.935885224115818	0.859352718346342	1.20869787653223	1.04926141220115	2.29217029738769	4.28334853552245
Kidney	1	1.04295883848657	0.980757332155579	1.12705871058583	2.26589665710177	2.8588806317299	5.60483250669708	8.37894152516331
Lung	1	0.98882192452755	1.00383276169498	0.978118907747504	1.33039081569349	1.60861367406558	1.89221126150999	3.53595033716514
Lymphoid	1	1.05525160456352	0.882288036607695	0.929539042252821	1.69195067922816	1.25894527386896	3.20860917096872	5.99588582453751
Muscle	1	1.05251642589335	0.979865755798796	0.924155875267967	1.05355849391219	1.23189147737902	1.71254102678391	2.13346861922574
Myeloid	1	0.993944406282735	0.825621716744234	0.79646649427651	1.31442322270644	1.46705243043322	1.86950059716017	3.49351121691547
Placenta	1	1.02391081212578	1.05070393275758	1.17881312705072	1.25626550246155	1.3019885424504	2.29729246565001	2.86194684272897
Skin	1	0.968346591799323	0.813096877957937	0.782538336487152	1.51340312011363	1.1260917525059	5.74002444655711	10.7263083092229
StemCell	1	0.996654873864834	0.952717714217146	1.01168875888967	1.35269204126935	1.50976497713255	3.29816611606794	4.10882647456276
Stomach	1	1.00493016676602	1.0654495964462	1.06968584174325	1.56645094544552	1.82436031545732	4.64965345263853	7.24062195907515
Thymus	1	1.02153520387386	0.938213716698375	0.979236874839378	0.818945536104998	0.914040484358971	0.776522681757216	1.45107773863722
