# Supplementary material for: Genome-Wide Association Studies of the Human Gut Microbiota
Source: PLoS One. 2015 Nov 3;10(11):e0140301. doi: 10.1371/journal.pone.0140301 (PMC4631601; doi:10.1371/journal.pone.0140301)
Supplement: S1 File — This file directory contains three folders, one for each seasonal analysis (winter, summer, “seasons combined”). Within each folder there is one text file per bacteria tested. Each text file contains 17 rows and variable numbers of columns. Each row represents one tissue type as determined by clustering analysis of DHS peaks (along with a header). Each column represents a GWAS p-value threshold examined. The minimum threshold chosen for each bacterium contains at least 50 SNPs. Entries are the enrichment of GWAS SNPs under that threshold compared to genome-wide for that tissue type. (ZIP) [file pone.0140301.s008.zip › S1_File/winter/enrichments_genus_Streptococcus.txt]

1	0.5	0.1	0.05	0.01	0.005	0.001	5e-04
Adrenal	1	0.97528859293391	1.04748887936042	0.979498859275247	0.940664289314872	0.876115257048093	1.31548837394609	1.56449153044302
Brain	1	0.933602649176957	0.912584122243502	0.823394669366159	0.631370433177879	0.609046978576232	0.42675964464801	0.845898581355878
Cancer	1	0.820850327006665	0.878135843254587	0.848109817603887	0.641289504190919	1.23723067915691	5.2015704228819	10.3102556596409
Endothelial	1	0.877440647816712	0.87526611827663	0.943219484111925	0.726662410321599	0.778855226301047	0.654893283376256	1.29809204383508
Heart	1	0.987408105238372	0.971512068972912	0.919144396235685	0.719823053879274	0.861979242204496	0.603989459002149	0.798128927967126
Intestine	1	0.983771541494066	1.0151916047436	0.968944192954809	0.418661241531998	0.605787864309603	0.84895196199544	0.841372033763338
Kidney	1	0.903758279179268	0.954976320215857	0.795397725570934	0.307114109956004	0.296255432496846	0.622759167410787	1.23439763540352
Lung	1	0.961742480989804	0.907067615009155	0.8760523276998	0.777621066373969	1.00016880965528	0.700818985744441	1.38912334674345
Lymphoid	1	1.02592727585565	1.15358107498706	1.25945896134809	0.879071005744855	1.27198434991974	1.78256065053818	3.53328986088818
Muscle	1	0.974441541146578	0.932479915513304	0.827341511225781	0.74288309381037	0.603466838009567	0.317137227182205	0.628611289593299
Myeloid	1	0.893423179318958	0.876698632381829	0.846721749162637	0.512191944427444	0.494082300678045	0	0
Placenta	1	0.992113028380644	0.941649430129835	0.901744471990904	0.821710394867202	0.910712370311253	0.709040884459879	0.562168129821761
Skin	1	0.947265644881472	1.16643504807519	0.95323565764189	1.17945707805968	1.51700646087581	3.18890247030951	6.3208602536492
StemCell	1	0.969517042518997	0.867852892250803	0.946062828299235	0.828306558829849	0.871658187817957	1.22154300595109	2.42127274393877
Stomach	1	0.972476256727241	0.932746281267931	0.807257852169779	0.530782357607138	0.71682157394844	0.430523467836901	0.853359016605285
Thymus	1	0.99448269446736	0.971063429658369	0.984752935735853	0.957356730933554	0.820895406429057	0.43140148986512	0.855099381696934
