# Supplementary material for: Genome-Wide Association Studies of the Human Gut Microbiota
Source: PLoS One. 2015 Nov 3;10(11):e0140301. doi: 10.1371/journal.pone.0140301 (PMC4631601; doi:10.1371/journal.pone.0140301)
Supplement: S1 File — This file directory contains three folders, one for each seasonal analysis (winter, summer, “seasons combined”). Within each folder there is one text file per bacteria tested. Each text file contains 17 rows and variable numbers of columns. Each row represents one tissue type as determined by clustering analysis of DHS peaks (along with a header). Each column represents a GWAS p-value threshold examined. The minimum threshold chosen for each bacterium contains at least 50 SNPs. Entries are the enrichment of GWAS SNPs under that threshold compared to genome-wide for that tissue type. (ZIP) [file pone.0140301.s008.zip › S1_File/winter/enrichments_genus_Veillonella.txt]

1	0.5	0.1	0.05	0.01	0.005	0.001	5e-04	1e-04
Adrenal	1	0.980540402719002	1.08829499258077	1.24063694999086	1.38545067697992	1.72192464042471	1.56449153044302	2.41686967461543	1.46019209508015
Brain	1	1.01000225536427	1.07265120948298	1.12205702655651	1.30105749342128	1.11722454141342	1.52261744644058	1.96015119541776	2.36851602779646
Cancer	1	1.04702173130345	1.04592285147619	1.1892364921522	1.44163375016202	1.36173187957521	0	0	0
Endothelial	1	0.99466573329381	0.99704218747531	1.10424719691841	1.63355403269133	2.4002456659592	3.11542090520419	4.51198889719227	3.63465772273822
Heart	1	0.9726140955763	1.02942624377524	1.1852748858173	1.42288153450319	1.47578556492035	1.9155094271211	2.31182172238754	2.23476099830795
Intestine	1	0.951519597101249	0.938881917512404	1.06752867723628	0.941160227530526	1.55574451526051	2.52411610129001	3.89932418406182	2.35584169453735
Kidney	1	0.974349511930259	1.01967580389253	0.996671211283587	0.949299554817192	0.652134599835824	0.740638581242114	1.43019863963994	0
Lung	1	1.00777790689504	1.05186325104283	1.05149913476461	1.01973099611129	1.10081472760801	1.2502110120691	2.41420057502999	1.94477268544082
Lymphoid	1	1.00032106844994	0.921688034446913	0.662264422947114	1.2351075668523	1.86664370009187	0	0	0
Muscle	1	0.979792131849742	1.02942046337194	1.10573437963476	1.4063313744709	1.57745851916809	1.8858338687799	2.91328818349446	1.76011161086124
Myeloid	1	0.969285703343261	0.939789927103808	0.890467586185973	1.00749199888574	1.63140382299355	1.23520575169511	2.38522489982505	0
Placenta	1	0.985650340708137	1.06929542916281	1.06991421617983	1.15942790320293	1.22510224517761	1.1805530726257	1.62834906569062	1.57407076350093
Skin	1	0.933662137736104	0.91602719224763	1.09361948775805	0.883815665928477	0.834830599538573	0	0	0
StemCell	1	1.00030013860376	1.0789989213015	1.09967176115036	1.10030371884359	0.799476849413744	0.726381823181631	1.4026683482128	0
Stomach	1	0.976893101712013	1.02027655554447	1.05813002676907	1.07388999842463	1.35249353575177	2.04806163985268	1.97743882468535	0
Thymus	1	0.999936704843703	1.04714175739225	1.07261693811212	1.19564457865239	1.01643888767749	1.02611925803632	0.990735835345414	0
