# Supplementary material for: Genome-Wide Association Studies of the Human Gut Microbiota
Source: PLoS One. 2015 Nov 3;10(11):e0140301. doi: 10.1371/journal.pone.0140301 (PMC4631601; doi:10.1371/journal.pone.0140301)
Supplement: S2 File — This folder contains GSEA results for all that had at least one genome-wide significant hit (either after Bonferroni correction or q < 0.2). It contains three folders (one per seasonal analysis–winter, summer, “seasons combined”). Each folder contains three files per bacterial taxa tested (categories from GO: BP—"biological process", CC—"cellular compartment", MF—"molecular function"). Only GO categories with a q < 0.2 were examined. If a file contains only header information, there were no significant enrichments. (ZIP) [file pone.0140301.s009.zip]

Archive with 239 entries (230 files):
- S2_File/
- S2_File/.DS_Store
- __MACOSX/
- __MACOSX/S2_File/
- __MACOSX/S2_File/._.DS_Store
- S2_File/README.txt
- __MACOSX/S2_File/._README.txt
- S2_File/seasons_combined/
- S2_File/seasons_combined/GSEA.results.genus_Akkermansia.BP.txt
- __MACOSX/S2_File/seasons_combined/
- __MACOSX/S2_File/seasons_combined/._GSEA.results.genus_Akkermansia.BP.txt
- S2_File/seasons_combined/GSEA.results.genus_Akkermansia.CC.txt
- __MACOSX/S2_File/seasons_combined/._GSEA.results.genus_Akkermansia.CC.txt
- S2_File/seasons_combined/GSEA.results.genus_Akkermansia.MF.txt
- __MACOSX/S2_File/seasons_combined/._GSEA.results.genus_Akkermansia.MF.txt
- S2_File/seasons_combined/GSEA.results.genus_Anaerofilum.BP.txt
- __MACOSX/S2_File/seasons_combined/._GSEA.results.genus_Anaerofilum.BP.txt
- S2_File/seasons_combined/GSEA.results.genus_Anaerofilum.CC.txt
- __MACOSX/S2_File/seasons_combined/._GSEA.results.genus_Anaerofilum.CC.txt
- S2_File/seasons_combined/GSEA.results.genus_Anaerofilum.MF.txt
- __MACOSX/S2_File/seasons_combined/._GSEA.results.genus_Anaerofilum.MF.txt
- S2_File/seasons_combined/GSEA.results.genus_Anaerostipes.BP.txt
- __MACOSX/S2_File/seasons_combined/._GSEA.results.genus_Anaerostipes.BP.txt
- S2_File/seasons_combined/GSEA.results.genus_Anaerostipes.CC.txt
- __MACOSX/S2_File/seasons_combined/._GSEA.results.genus_Anaerostipes.CC.txt
- S2_File/seasons_combined/GSEA.results.genus_Anaerostipes.MF.txt
- __MACOSX/S2_File/seasons_combined/._GSEA.results.genus_Anaerostipes.MF.txt
- S2_File/seasons_combined/GSEA.results.genus_Faecalibacterium.BP.txt
- __MACOSX/S2_File/seasons_combined/._GSEA.results.genus_Faecalibacterium.BP.txt
- S2_File/seasons_combined/GSEA.results.genus_Faecalibacterium.CC.txt
- __MACOSX/S2_File/seasons_combined/._GSEA.results.genus_Faecalibacterium.CC.txt
- S2_File/seasons_combined/GSEA.results.genus_Faecalibacterium.MF.txt
- __MACOSX/S2_File/seasons_combined/._GSEA.results.genus_Faecalibacterium.MF.txt
- S2_File/seasons_combined/GSEA.results.genus_Lachnobacterium.BP.txt
- __MACOSX/S2_File/seasons_combined/._GSEA.results.genus_Lachnobacterium.BP.txt
- S2_File/seasons_combined/GSEA.results.genus_Lachnobacterium.CC.txt
- __MACOSX/S2_File/seasons_combined/._GSEA.results.genus_Lachnobacterium.CC.txt
- S2_File/seasons_combined/GSEA.results.genus_Lachnobacterium.MF.txt
- __MACOSX/S2_File/seasons_combined/._GSEA.results.genus_Lachnobacterium.MF.txt
- S2_File/seasons_combined/GSEA.results.genus_Megasphaera.BP.txt
- __MACOSX/S2_File/seasons_combined/._GSEA.results.genus_Megasphaera.BP.txt
- S2_File/seasons_combined/GSEA.results.genus_Megasphaera.CC.txt
- __MACOSX/S2_File/seasons_combined/._GSEA.results.genus_Megasphaera.CC.txt
- S2_File/seasons_combined/GSEA.results.genus_Megasphaera.MF.txt
- __MACOSX/S2_File/seasons_combined/._GSEA.results.genus_Megasphaera.MF.txt
- S2_File/seasons_combined/GSEA.results.genus_Mitsuokella.BP.txt
- __MACOSX/S2_File/seasons_combined/._GSEA.results.genus_Mitsuokella.BP.txt
- S2_File/seasons_combined/GSEA.results.genus_Mitsuokella.CC.txt
- __MACOSX/S2_File/seasons_combined/._GSEA.results.genus_Mitsuokella.CC.txt
- S2_File/seasons_combined/GSEA.results.genus_Mitsuokella.MF.txt
- __MACOSX/S2_File/seasons_combined/._GSEA.results.genus_Mitsuokella.MF.txt
- S2_File/seasons_combined/GSEA.results.order_Selenomonadales.BP.txt
- __MACOSX/S2_File/seasons_combined/._GSEA.results.order_Selenomonadales.BP.txt
- S2_File/seasons_combined/GSEA.results.order_Selenomonadales.CC.txt
- __MACOSX/S2_File/seasons_combined/._GSEA.results.order_Selenomonadales.CC.txt
- S2_File/seasons_combined/GSEA.results.order_Selenomonadales.MF.txt
- __MACOSX/S2_File/seasons_combined/._GSEA.results.order_Selenomonadales.MF.txt
- __MACOSX/S2_File/._seasons_combined
- S2_File/summer/
- S2_File/summer/GSEA.results.family_Carnobacteriaceae.BP.txt
- __MACOSX/S2_File/summer/
- __MACOSX/S2_File/summer/._GSEA.results.family_Carnobacteriaceae.BP.txt
- S2_File/summer/GSEA.results.family_Carnobacteriaceae.CC.txt
- __MACOSX/S2_File/summer/._GSEA.results.family_Carnobacteriaceae.CC.txt
- S2_File/summer/GSEA.results.family_Carnobacteriaceae.MF.txt
- __MACOSX/S2_File/summer/._GSEA.results.family_Carnobacteriaceae.MF.txt
- S2_File/summer/GSEA.results.family_Enterobacteriaceae.BP.txt
- __MACOSX/S2_File/summer/._GSEA.results.family_Enterobacteriaceae.BP.txt
- S2_File/summer/GSEA.results.family_Enterobacteriaceae.CC.txt
- __MACOSX/S2_File/summer/._GSEA.results.family_Enterobacteriaceae.CC.txt
- S2_File/summer/GSEA.results.family_Enterobacteriaceae.MF.txt
- __MACOSX/S2_File/summer/._GSEA.results.family_Enterobacteriaceae.MF.txt
- S2_File/summer/GSEA.results.genus_Abiotrophia.BP.txt
- __MACOSX/S2_File/summer/._GSEA.results.genus_Abiotrophia.BP.txt
- S2_File/summer/GSEA.results.genus_Abiotrophia.CC.txt
- __MACOSX/S2_File/summer/._GSEA.results.genus_Abiotrophia.CC.txt
- S2_File/summer/GSEA.results.genus_Abiotrophia.MF.txt
- __MACOSX/S2_File/summer/._GSEA.results.genus_Abiotrophia.MF.txt
- S2_File/summer/GSEA.results.genus_Anaerostipes.BP.txt
- __MACOSX/S2_File/summer/._GSEA.results.genus_Anaerostipes.BP.txt
- S2_File/summer/GSEA.results.genus_Anaerostipes.CC.txt
- __MACOSX/S2_File/summer/._GSEA.results.genus_Anaerostipes.CC.txt
- S2_File/summer/GSEA.results.genus_Anaerostipes.MF.txt
- __MACOSX/S2_File/summer/._GSEA.results.genus_Anaerostipes.MF.txt
- S2_File/summer/GSEA.results.genus_Anaerotruncus.BP.txt
- __MACOSX/S2_File/summer/._GSEA.results.genus_Anaerotruncus.BP.txt
- S2_File/summer/GSEA.results.genus_Anaerotruncus.CC.txt
- __MACOSX/S2_File/summer/._GSEA.results.genus_Anaerotruncus.CC.txt
- S2_File/summer/GSEA.results.genus_Anaerotruncus.MF.txt
- __MACOSX/S2_File/summer/._GSEA.results.genus_Anaerotruncus.MF.txt
- S2_File/summer/GSEA.results.genus_Bifidobacterium.BP.txt
- __MACOSX/S2_File/summer/._GSEA.results.genus_Bifidobacterium.BP.txt
- S2_File/summer/GSEA.results.genus_Bifidobacterium.CC.txt
- __MACOSX/S2_File/summer/._GSEA.results.genus_Bifidobacterium.CC.txt
- S2_File/summer/GSEA.results.genus_Bifidobacterium.MF.txt
- __MACOSX/S2_File/summer/._GSEA.results.genus_Bifidobacterium.MF.txt
- S2_File/summer/GSEA.results.genus_Desulfovibrio.BP.txt
- __MACOSX/S2_File/summer/._GSEA.results.genus_Desulfovibrio.BP.txt
- S2_File/summer/GSEA.results.genus_Desulfovibrio.CC.txt
- __MACOSX/S2_File/summer/._GSEA.results.genus_Desulfovibrio.CC.txt
- S2_File/summer/GSEA.results.genus_Desulfovibrio.MF.txt
- __MACOSX/S2_File/summer/._GSEA.results.genus_Desulfovibrio.MF.txt
- S2_File/summer/GSEA.results.genus_Eubacterium.BP.txt
- __MACOSX/S2_File/summer/._GSEA.results.genus_Eubacterium.BP.txt
- S2_File/summer/GSEA.results.genus_Eubacterium.CC.txt
- __MACOSX/S2_File/summer/._GSEA.results.genus_Eubacterium.CC.txt
- S2_File/summer/GSEA.results.genus_Eubacterium.MF.txt
- __MACOSX/S2_File/summer/._GSEA.results.genus_Eubacterium.MF.txt
- S2_File/summer/GSEA.results.genus_Lactococcus.BP.txt
- __MACOSX/S2_File/summer/._GSEA.results.genus_Lactococcus.BP.txt
- S2_File/summer/GSEA.results.genus_Lactococcus.CC.txt
- __MACOSX/S2_File/summer/._GSEA.results.genus_Lactococcus.CC.txt
- S2_File/summer/GSEA.results.genus_Lactococcus.MF.txt
- __MACOSX/S2_File/summer/._GSEA.results.genus_Lactococcus.MF.txt
- S2_File/summer/GSEA.results.genus_Olsenella.BP.txt
- __MACOSX/S2_File/summer/._GSEA.results.genus_Olsenella.BP.txt
- S2_File/summer/GSEA.results.genus_Olsenella.CC.txt
- __MACOSX/S2_File/summer/._GSEA.results.genus_Olsenella.CC.txt
- S2_File/summer/GSEA.results.genus_Olsenella.MF.txt
- __MACOSX/S2_File/summer/._GSEA.results.genus_Olsenella.MF.txt
- S2_File/summer/GSEA.results.genus_Phascolarctobacterium.BP.txt
- __MACOSX/S2_File/summer/._GSEA.results.genus_Phascolarctobacterium.BP.txt
- S2_File/summer/GSEA.results.genus_Phascolarctobacterium.CC.txt
- __MACOSX/S2_File/summer/._GSEA.results.genus_Phascolarctobacterium.CC.txt
- S2_File/summer/GSEA.results.genus_Phascolarctobacterium.MF.txt
- __MACOSX/S2_File/summer/._GSEA.results.genus_Phascolarctobacterium.MF.txt
- S2_File/summer/GSEA.results.genus_Sporacetigenium.BP.txt
- __MACOSX/S2_File/summer/._GSEA.results.genus_Sporacetigenium.BP.txt
- S2_File/summer/GSEA.results.genus_Sporacetigenium.CC.txt
- __MACOSX/S2_File/summer/._GSEA.results.genus_Sporacetigenium.CC.txt
- S2_File/summer/GSEA.results.genus_Sporacetigenium.MF.txt
- __MACOSX/S2_File/summer/._GSEA.results.genus_Sporacetigenium.MF.txt
- S2_File/summer/GSEA.results.order_Rhizobiales.BP.txt
- __MACOSX/S2_File/summer/._GSEA.results.order_Rhizobiales.BP.txt
- S2_File/summer/GSEA.results.order_Rhizobiales.CC.txt
- __MACOSX/S2_File/summer/._GSEA.results.order_Rhizobiales.CC.txt
- S2_File/summer/GSEA.results.order_Rhizobiales.MF.txt
- __MACOSX/S2_File/summer/._GSEA.results.order_Rhizobiales.MF.txt
- S2_File/summer/GSEA.results.order_Selenomonadales.BP.txt
- __MACOSX/S2_File/summer/._GSEA.results.order_Selenomonadales.BP.txt
- S2_File/summer/GSEA.results.order_Selenomonadales.CC.txt
- __MACOSX/S2_File/summer/._GSEA.results.order_Selenomonadales.CC.txt
- S2_File/summer/GSEA.results.order_Selenomonadales.MF.txt
- __MACOSX/S2_File/summer/._GSEA.results.order_Selenomonadales.MF.txt
- __MACOSX/S2_File/._summer
- S2_File/winter/
- S2_File/winter/GSEA.results.family_Neisseriaceae.BP.txt
- __MACOSX/S2_File/winter/
- __MACOSX/S2_File/winter/._GSEA.results.family_Neisseriaceae.BP.txt
- S2_File/winter/GSEA.results.family_Neisseriaceae.CC.txt
- __MACOSX/S2_File/winter/._GSEA.results.family_Neisseriaceae.CC.txt
- S2_File/winter/GSEA.results.family_Neisseriaceae.MF.txt
- __MACOSX/S2_File/winter/._GSEA.results.family_Neisseriaceae.MF.txt
- S2_File/winter/GSEA.results.family_Pasteurellaceae.BP.txt
- __MACOSX/S2_File/winter/._GSEA.results.family_Pasteurellaceae.BP.txt
- S2_File/winter/GSEA.results.family_Pasteurellaceae.CC.txt
- __MACOSX/S2_File/winter/._GSEA.results.family_Pasteurellaceae.CC.txt
- S2_File/winter/GSEA.results.family_Pasteurellaceae.MF.txt
- __MACOSX/S2_File/winter/._GSEA.results.family_Pasteurellaceae.MF.txt
- S2_File/winter/GSEA.results.family_Succinivibrionaceae.BP.txt
- __MACOSX/S2_File/winter/._GSEA.results.family_Succinivibrionaceae.BP.txt
- S2_File/winter/GSEA.results.family_Succinivibrionaceae.CC.txt
- __MACOSX/S2_File/winter/._GSEA.results.family_Succinivibrionaceae.CC.txt
- S2_File/winter/GSEA.results.family_Succinivibrionaceae.MF.txt
- __MACOSX/S2_File/winter/._GSEA.results.family_Succinivibrionaceae.MF.txt
- S2_File/winter/GSEA.results.genus_Acinetobacter.BP.txt
- __MACOSX/S2_File/winter/._GSEA.results.genus_Acinetobacter.BP.txt
- S2_File/winter/GSEA.results.genus_Acinetobacter.CC.txt
- __MACOSX/S2_File/winter/._GSEA.results.genus_Acinetobacter.CC.txt
- S2_File/winter/GSEA.results.genus_Acinetobacter.MF.txt
- __MACOSX/S2_File/winter/._GSEA.results.genus_Acinetobacter.MF.txt
- S2_File/winter/GSEA.results.genus_Bifidobacterium.BP.txt
- __MACOSX/S2_File/winter/._GSEA.results.genus_Bifidobacterium.BP.txt
- S2_File/winter/GSEA.results.genus_Bifidobacterium.CC.txt
- __MACOSX/S2_File/winter/._GSEA.results.genus_Bifidobacterium.CC.txt
- S2_File/winter/GSEA.results.genus_Bifidobacterium.MF.txt
- __MACOSX/S2_File/winter/._GSEA.results.genus_Bifidobacterium.MF.txt
- S2_File/winter/GSEA.results.genus_Butyricicoccus.BP.txt
- __MACOSX/S2_File/winter/._GSEA.results.genus_Butyricicoccus.BP.txt
- S2_File/winter/GSEA.results.genus_Butyricicoccus.CC.txt
- __MACOSX/S2_File/winter/._GSEA.results.genus_Butyricicoccus.CC.txt
- S2_File/winter/GSEA.results.genus_Butyricicoccus.MF.txt
- __MACOSX/S2_File/winter/._GSEA.results.genus_Butyricicoccus.MF.txt
- S2_File/winter/GSEA.results.genus_Chryseobacterium.BP.txt
- __MACOSX/S2_File/winter/._GSEA.results.genus_Chryseobacterium.BP.txt
- S2_File/winter/GSEA.results.genus_Chryseobacterium.CC.txt
- __MACOSX/S2_File/winter/._GSEA.results.genus_Chryseobacterium.CC.txt
- S2_File/winter/GSEA.results.genus_Chryseobacterium.MF.txt
- __MACOSX/S2_File/winter/._GSEA.results.genus_Chryseobacterium.MF.txt
- S2_File/winter/GSEA.results.genus_Coprococcus.BP.txt
- __MACOSX/S2_File/winter/._GSEA.results.genus_Coprococcus.BP.txt
- S2_File/winter/GSEA.results.genus_Coprococcus.CC.txt
- __MACOSX/S2_File/winter/._GSEA.results.genus_Coprococcus.CC.txt
- S2_File/winter/GSEA.results.genus_Coprococcus.MF.txt
- __MACOSX/S2_File/winter/._GSEA.results.genus_Coprococcus.MF.txt
- S2_File/winter/GSEA.results.genus_Corynebacterium.BP.txt
- __MACOSX/S2_File/winter/._GSEA.results.genus_Corynebacterium.BP.txt
- S2_File/winter/GSEA.results.genus_Corynebacterium.CC.txt
- __MACOSX/S2_File/winter/._GSEA.results.genus_Corynebacterium.CC.txt
- S2_File/winter/GSEA.results.genus_Corynebacterium.MF.txt
- __MACOSX/S2_File/winter/._GSEA.results.genus_Corynebacterium.MF.txt
- S2_File/winter/GSEA.results.genus_Fusobacterium.BP.txt
- __MACOSX/S2_File/winter/._GSEA.results.genus_Fusobacterium.BP.txt
- S2_File/winter/GSEA.results.genus_Fusobacterium.CC.txt
- __MACOSX/S2_File/winter/._GSEA.results.genus_Fusobacterium.CC.txt
- S2_File/winter/GSEA.results.genus_Fusobacterium.MF.txt
- __MACOSX/S2_File/winter/._GSEA.results.genus_Fusobacterium.MF.txt
- S2_File/winter/GSEA.results.genus_Holdemania.BP.txt
- __MACOSX/S2_File/winter/._GSEA.results.genus_Holdemania.BP.txt
- S2_File/winter/GSEA.results.genus_Holdemania.CC.txt
- __MACOSX/S2_File/winter/._GSEA.results.genus_Holdemania.CC.txt
- S2_File/winter/GSEA.results.genus_Holdemania.MF.txt
- __MACOSX/S2_File/winter/._GSEA.results.genus_Holdemania.MF.txt
- S2_File/winter/GSEA.results.genus_Lachnobacterium.BP.txt
- __MACOSX/S2_File/winter/._GSEA.results.genus_Lachnobacterium.BP.txt
- S2_File/winter/GSEA.results.genus_Lachnobacterium.CC.txt
- __MACOSX/S2_File/winter/._GSEA.results.genus_Lachnobacterium.CC.txt
- S2_File/winter/GSEA.results.genus_Lachnobacterium.MF.txt
- __MACOSX/S2_File/winter/._GSEA.results.genus_Lachnobacterium.MF.txt
- S2_File/winter/GSEA.results.genus_Lactobacillus.BP.txt
- __MACOSX/S2_File/winter/._GSEA.results.genus_Lactobacillus.BP.txt
- S2_File/winter/GSEA.results.genus_Lactobacillus.CC.txt
- __MACOSX/S2_File/winter/._GSEA.results.genus_Lactobacillus.CC.txt
- S2_File/winter/GSEA.results.genus_Lactobacillus.MF.txt
- __MACOSX/S2_File/winter/._GSEA.results.genus_Lactobacillus.MF.txt
- S2_File/winter/GSEA.results.genus_Olsenella.BP.txt
- __MACOSX/S2_File/winter/._GSEA.results.genus_Olsenella.BP.txt
- S2_File/winter/GSEA.results.genus_Olsenella.CC.txt
- __MACOSX/S2_File/winter/._GSEA.results.genus_Olsenella.CC.txt
- S2_File/winter/GSEA.results.genus_Olsenella.MF.txt
- __MACOSX/S2_File/winter/._GSEA.results.genus_Olsenella.MF.txt
- S2_File/winter/GSEA.results.order_Burkholderiales.BP.txt
- __MACOSX/S2_File/winter/._GSEA.results.order_Burkholderiales.BP.txt
- S2_File/winter/GSEA.results.order_Burkholderiales.CC.txt
- __MACOSX/S2_File/winter/._GSEA.results.order_Burkholderiales.CC.txt
- S2_File/winter/GSEA.results.order_Burkholderiales.MF.txt
- __MACOSX/S2_File/winter/._GSEA.results.order_Burkholderiales.MF.txt
- __MACOSX/S2_File/._winter
- __MACOSX/._S2_File
