# Supplementary material for: Genome-Wide Association Studies of the Human Gut Microbiota
Source: PLoS One. 2015 Nov 3;10(11):e0140301. doi: 10.1371/journal.pone.0140301 (PMC4631601; doi:10.1371/journal.pone.0140301)
Supplement: S2 File — This folder contains GSEA results for all that had at least one genome-wide significant hit (either after Bonferroni correction or q < 0.2). It contains three folders (one per seasonal analysis–winter, summer, “seasons combined”). Each folder contains three files per bacterial taxa tested (categories from GO: BP—"biological process", CC—"cellular compartment", MF—"molecular function"). Only GO categories with a q < 0.2 were examined. If a file contains only header information, there were no significant enrichments. (ZIP) [file pone.0140301.s009.zip › S2_File/README.txt]

This folder contains GSEA results for all that had at least one genome-wide significant hit (either after Bonferroni correction or q < 0.2). It contains three folders (one per seasonal analysis):

1. winter
2. summer
3. “seasons combined”

Each folder contains three files per bacterial taxa tested. Only categories with a q < 0.2 were examined. If a file contains only header information,  there were no significant enrichments.
1. BP - "biological process" categories from GO
2. CC - "cellular compartment" categories from GO
3. MF - "molecular function" categories from GO
