# Supplementary material for: Genome-Wide Association Studies of the Human Gut Microbiota
Source: PLoS One. 2015 Nov 3;10(11):e0140301. doi: 10.1371/journal.pone.0140301 (PMC4631601; doi:10.1371/journal.pone.0140301)
Supplement: S2 File — This folder contains GSEA results for all that had at least one genome-wide significant hit (either after Bonferroni correction or q < 0.2). It contains three folders (one per seasonal analysis–winter, summer, “seasons combined”). Each folder contains three files per bacterial taxa tested (categories from GO: BP—"biological process", CC—"cellular compartment", MF—"molecular function"). Only GO categories with a q < 0.2 were examined. If a file contains only header information, there were no significant enrichments. (ZIP) [file pone.0140301.s009.zip › S2_File/seasons_combined/GSEA.results.genus_Anaerofilum.MF.txt]

go_id	P	Term	Q	type
82	GO:0003735	8.50730432665916e-05	structural constituent of ribosome	0.0651045397103364	MF
193	GO:0004984	0.000141531608065949	olfactory receptor activity	0.0651045397103364	MF
540	GO:0016892	0.000774879824231748	endoribonuclease activity, producing 3'-phosphomonoesters	0.19947831017008	MF
851	GO:0051371	0.000867297000739479	muscle alpha-actinin binding	0.19947831017008	MF
