# Supplementary material for: Genome-Wide Association Studies of the Human Gut Microbiota
Source: PLoS One. 2015 Nov 3;10(11):e0140301. doi: 10.1371/journal.pone.0140301 (PMC4631601; doi:10.1371/journal.pone.0140301)
Supplement: S2 File — This folder contains GSEA results for all that had at least one genome-wide significant hit (either after Bonferroni correction or q < 0.2). It contains three folders (one per seasonal analysis–winter, summer, “seasons combined”). Each folder contains three files per bacterial taxa tested (categories from GO: BP—"biological process", CC—"cellular compartment", MF—"molecular function"). Only GO categories with a q < 0.2 were examined. If a file contains only header information, there were no significant enrichments. (ZIP) [file pone.0140301.s009.zip › S2_File/seasons_combined/GSEA.results.genus_Anaerostipes.MF.txt]

go_id	P	Term	Q	type
63	GO:0003676	0.000127951397653889	nucleic acid binding	0.0916917235710219	MF
913	GO:1901363	0.000199329833850048	heterocyclic compound binding	0.0916917235710219	MF
393	GO:0015114	0.000438759967034269	phosphate ion transmembrane transporter activity	0.134396098510451	MF
908	GO:0097159	0.00060958337543767	organic cyclic compound binding	0.134396098510451	MF
415	GO:0015296	0.000730413578861147	anion:cation symporter activity	0.134396098510451	MF
