# Supplementary material for: Genome-Wide Association Studies of the Human Gut Microbiota
Source: PLoS One. 2015 Nov 3;10(11):e0140301. doi: 10.1371/journal.pone.0140301 (PMC4631601; doi:10.1371/journal.pone.0140301)
Supplement: S2 File — This folder contains GSEA results for all that had at least one genome-wide significant hit (either after Bonferroni correction or q < 0.2). It contains three folders (one per seasonal analysis–winter, summer, “seasons combined”). Each folder contains three files per bacterial taxa tested (categories from GO: BP—"biological process", CC—"cellular compartment", MF—"molecular function"). Only GO categories with a q < 0.2 were examined. If a file contains only header information, there were no significant enrichments. (ZIP) [file pone.0140301.s009.zip › S2_File/summer/GSEA.results.family_Carnobacteriaceae.MF.txt]

go_id	P	Term	Q	type
132	GO:0004518	0.000156865277963644	nuclease activity	0.0750107371093128	MF
139	GO:0004540	0.000162713095681807	ribonuclease activity	0.0750107371093128	MF
339	GO:0008234	0.000625628618409156	cysteine-type peptidase activity	0.192276528724414	MF
362	GO:0008408	0.00128147311277932	3'-5' exonuclease activity	0.195524978949756	MF
63	GO:0003676	0.00140013966883005	nucleic acid binding	0.195524978949756	MF
137	GO:0004532	0.00154650891437413	exoribonuclease activity	0.195524978949756	MF
545	GO:0016896	0.00154650891437413	exoribonuclease activity, producing 5'-phosphomonoesters	0.195524978949756	MF
274	GO:0005484	0.00169652910151632	SNAP receptor activity	0.195524978949756	MF
