# Supplementary material for: Genome-Wide Association Studies of the Human Gut Microbiota
Source: PLoS One. 2015 Nov 3;10(11):e0140301. doi: 10.1371/journal.pone.0140301 (PMC4631601; doi:10.1371/journal.pone.0140301)
Supplement: S2 File — This folder contains GSEA results for all that had at least one genome-wide significant hit (either after Bonferroni correction or q < 0.2). It contains three folders (one per seasonal analysis–winter, summer, “seasons combined”). Each folder contains three files per bacterial taxa tested (categories from GO: BP—"biological process", CC—"cellular compartment", MF—"molecular function"). Only GO categories with a q < 0.2 were examined. If a file contains only header information, there were no significant enrichments. (ZIP) [file pone.0140301.s009.zip › S2_File/summer/GSEA.results.genus_Desulfovibrio.MF.txt]

go_id	P	Term	Q	type
6	GO:0000175	4.89206955038386e-05	3'-5'-exoribonuclease activity	0.0451048812545392	MF
137	GO:0004532	0.00051508430060273	exoribonuclease activity	0.158302575051906	MF
545	GO:0016896	0.00051508430060273	exoribonuclease activity, producing 5'-phosphomonoesters	0.158302575051906	MF
