# Supplementary material for: Genome-Wide Association Studies of the Human Gut Microbiota
Source: PLoS One. 2015 Nov 3;10(11):e0140301. doi: 10.1371/journal.pone.0140301 (PMC4631601; doi:10.1371/journal.pone.0140301)
Supplement: S2 File — This folder contains GSEA results for all that had at least one genome-wide significant hit (either after Bonferroni correction or q < 0.2). It contains three folders (one per seasonal analysis–winter, summer, “seasons combined”). Each folder contains three files per bacterial taxa tested (categories from GO: BP—"biological process", CC—"cellular compartment", MF—"molecular function"). Only GO categories with a q < 0.2 were examined. If a file contains only header information, there were no significant enrichments. (ZIP) [file pone.0140301.s009.zip › S2_File/summer/GSEA.results.genus_Olsenella.CC.txt]

go_id	P	Term	Q	type
478	GO:0044422	0.000114456159072251	organelle part	0.0323197352529336	CC
495	GO:0044446	0.000151314854841235	intracellular organelle part	0.0323197352529336	CC
222	GO:0016592	0.000190307880079524	mediator complex	0.0323197352529336	CC
272	GO:0030529	0.000220612527323779	ribonucleoprotein complex	0.0323197352529336	CC
77	GO:0005681	0.000473370876918861	spliceosomal complex	0.0554790667748905	CC
