# Supplementary material for: Genome-Wide Association Studies of the Human Gut Microbiota
Source: PLoS One. 2015 Nov 3;10(11):e0140301. doi: 10.1371/journal.pone.0140301 (PMC4631601; doi:10.1371/journal.pone.0140301)
Supplement: S1 Table — This table contains the list of bacteria that were trimmed due to high correlation with another bacterium for the "winter", "summer", and "seasons combined" analyses. (XLSX) [file pone.0140301.s010.xlsx]

## Sheet: README
Table S1: Taxa filtered out during QC
This file contains the list of bacteria that were trimmed due to high correlation with another bacterium for the"winter", "summer", and "seasons combined" analyses. If two bacterial taxa were highly correlated (Pearson r > 0.9), either 1) the broader taxonomic grouping was trimmed or 2) if within the same taxonomic level, the first bacteria alphabetically was trimmed. The columns are:	Description:
trimmed_bacteria	name of the bacterium eliminated from the analyses
remaining_bacteria	name of the bacterium that remained in analyses
correlation	Pearson correlation between the two bacteria

## Sheet: winter
trimmed_bacteria	remaining_bacteria	correlation
phylum_Actinobacteria	class_Actinobacteria	0.988478
phylum_Bacteroidetes	class_Bacteroidia	0.998091
phylum_Bacteroidetes	order_Bacteroidales	0.998091
phylum_Bacteroidetes	family_Bacteroidaceae	0.928075
phylum_Bacteroidetes	genus_Bacteroides	0.927172
phylum_Fusobacteria	class_Fusobacteria	0.999218
phylum_Fusobacteria	order_Fusobacteriales	0.999139
phylum_Fusobacteria	family_Fusobacteriaceae	0.988847
phylum_Verrucomicrobia	class_Verrucomicrobiae	0.997955
phylum_Verrucomicrobia	order_Verrucomicrobiales	0.997955
phylum_Verrucomicrobia	family_Verrucomicrobiaceae	0.997955
phylum_Verrucomicrobia	genus_Akkermansia	0.967787
class_Bacilli	order_Lactobacillales	0.999148
class_Bacilli	family_Streptococcaceae	0.931971
class_Bacilli	genus_Streptococcus	0.915401
class_Bacteroidia	order_Bacteroidales	1
class_Bacteroidia	family_Bacteroidaceae	0.933826
class_Bacteroidia	genus_Bacteroides	0.932806
class_Betaproteobacteria	order_Burkholderiales	0.974702
class_Clostridia	order_Clostridiales	0.999862
class_Deltaproteobacteria	order_Desulfovibrionales	0.9977
class_Epsilonproteobacteria	order_Campylobacterales	0.963902
class_Epsilonproteobacteria	family_Campylobacteraceae	0.904544
class_Erysipelotrichi	order_Erysipelotrichales	1
class_Erysipelotrichi	family_Erysipelotrichaceae	1
class_Flavobacteria	order_Flavobacteriales	0.995848
class_Flavobacteria	family_Flavobacteriaceae	0.99043
class_Flavobacteria	genus_Chryseobacterium	0.902461
class_Fusobacteria	order_Fusobacteriales	0.999899
class_Fusobacteria	family_Fusobacteriaceae	0.988244
class_Negativicutes	order_Selenomonadales	1
class_Sphingobacteria	order_Sphingobacteriales	0.984488
class_Verrucomicrobiae	order_Verrucomicrobiales	1
class_Verrucomicrobiae	family_Verrucomicrobiaceae	1
class_Verrucomicrobiae	genus_Akkermansia	0.969103
order_Actinomycetales	family_Actinomycetaceae	0.961518
order_Actinomycetales	genus_Actinomyces	0.944833
order_Aeromonadales	family_Succinivibrionaceae	0.949854
order_Bacillales	genus_Gemella	0.930642
order_Bacteroidales	family_Bacteroidaceae	0.933826
order_Bacteroidales	genus_Bacteroides	0.932806
order_Bifidobacteriales	family_Bifidobacteriaceae	1
order_Bifidobacteriales	genus_Bifidobacterium	0.991435
order_Campylobacterales	family_Campylobacteraceae	0.912479
order_Caulobacterales	family_Caulobacteraceae	0.912174
order_Coriobacteriales	family_Coriobacteriaceae	0.999885
order_Enterobacteriales	family_Enterobacteriaceae	0.999612
order_Erysipelotrichales	family_Erysipelotrichaceae	1
order_Flavobacteriales	family_Flavobacteriaceae	0.990289
order_Flavobacteriales	genus_Chryseobacterium	0.908571
order_Fusobacteriales	family_Fusobacteriaceae	0.988438
order_Lactobacillales	family_Streptococcaceae	0.932752
order_Lactobacillales	genus_Streptococcus	0.916138
order_Neisseriales	family_Neisseriaceae	0.983231
order_Pasteurellales	family_Pasteurellaceae	0.999958
order_Pseudomonadales	family_Pseudomonadaceae	0.941127
order_Pseudomonadales	genus_Pseudomonas	0.920126
order_Sphingomonadales	family_Sphingomonadaceae	0.977414
order_Verrucomicrobiales	family_Verrucomicrobiaceae	1
order_Verrucomicrobiales	genus_Akkermansia	0.969103
family_Acidaminococcaceae	genus_Phascolarctobacterium	0.920521
family_Actinomycetaceae	genus_Actinomyces	0.991845
family_Aerococcaceae	genus_Abiotrophia	0.986997
family_Bacteroidaceae	genus_Bacteroides	0.996984
family_Bifidobacteriaceae	genus_Bifidobacterium	0.991435
family_Corynebacteriaceae	genus_Corynebacterium	0.986747
family_Enterococcaceae	genus_Enterococcus	0.991165
family_Eubacteriaceae	genus_Eubacterium	0.968676
family_Flavobacteriaceae	genus_Chryseobacterium	0.901497
family_Lactobacillaceae	genus_Lactobacillus	0.929386
family_Leuconostocaceae	genus_Leuconostoc	0.955634
family_Micrococcaceae	genus_Rothia	0.989622
family_Moraxellaceae	genus_Acinetobacter	0.993878
family_Oscillospiraceae	genus_Oscillibacter	0.92521
family_Peptostreptococcaceae	genus_Sporacetigenium	0.934114
family_Porphyromonadaceae	genus_Parabacteroides	0.947097
family_Prevotellaceae	genus_Prevotella	0.909425
family_Pseudomonadaceae	genus_Pseudomonas	0.943178
family_Rikenellaceae	genus_Alistipes	0.998963
family_Staphylococcaceae	genus_Staphylococcus	0.950801
family_Streptococcaceae	genus_Streptococcus	0.982103
family_Sutterellaceae	genus_Parasutterella	0.920823
family_Verrucomicrobiaceae	genus_Akkermansia	0.969103

## Sheet: summer
trimmed_bacteria	remaining_bacteria	correlation
phylum_Actinobacteria	class_Actinobacteria	0.994117
phylum_Bacteroidetes	class_Bacteroidia	0.994513
phylum_Bacteroidetes	order_Bacteroidales	0.994513
phylum_Fusobacteria	class_Fusobacteria	0.999749
phylum_Fusobacteria	order_Fusobacteriales	0.999749
phylum_Fusobacteria	family_Fusobacteriaceae	0.992183
phylum_Verrucomicrobia	class_Verrucomicrobiae	0.99784
phylum_Verrucomicrobia	order_Verrucomicrobiales	0.99784
phylum_Verrucomicrobia	family_Verrucomicrobiaceae	0.99784
phylum_Verrucomicrobia	genus_Akkermansia	0.980348
class_Bacilli	order_Lactobacillales	0.998927
class_Bacilli	family_Streptococcaceae	0.927082
class_Bacilli	genus_Streptococcus	0.913617
class_Bacteroidia	order_Bacteroidales	1
class_Betaproteobacteria	order_Burkholderiales	0.997024
class_Clostridia	order_Clostridiales	0.999964
class_Deltaproteobacteria	order_Desulfovibrionales	0.999012
class_Epsilonproteobacteria	order_Campylobacterales	0.991745
class_Epsilonproteobacteria	family_Campylobacteraceae	0.968611
class_Epsilonproteobacteria	genus_Campylobacter	0.965038
class_Erysipelotrichi	order_Erysipelotrichales	1
class_Erysipelotrichi	family_Erysipelotrichaceae	1
class_Flavobacteria	order_Flavobacteriales	1
class_Flavobacteria	family_Flavobacteriaceae	0.998629
class_Fusobacteria	order_Fusobacteriales	1
class_Fusobacteria	family_Fusobacteriaceae	0.992204
class_Negativicutes	order_Selenomonadales	1
class_Sphingobacteria	order_Sphingobacteriales	1
class_Verrucomicrobiae	order_Verrucomicrobiales	1
class_Verrucomicrobiae	family_Verrucomicrobiaceae	1
class_Verrucomicrobiae	genus_Akkermansia	0.983219
order_Actinomycetales	family_Actinomycetaceae	0.949313
order_Actinomycetales	genus_Actinomyces	0.928553
order_Bifidobacteriales	family_Bifidobacteriaceae	0.999986
order_Bifidobacteriales	genus_Bifidobacterium	0.989239
order_Campylobacterales	family_Campylobacteraceae	0.976779
order_Campylobacterales	genus_Campylobacter	0.973193
order_Coriobacteriales	family_Coriobacteriaceae	0.999933
order_Enterobacteriales	family_Enterobacteriaceae	0.999894
order_Erysipelotrichales	family_Erysipelotrichaceae	1
order_Flavobacteriales	family_Flavobacteriaceae	0.998629
order_Fusobacteriales	family_Fusobacteriaceae	0.992204
order_Lactobacillales	family_Streptococcaceae	0.928264
order_Lactobacillales	genus_Streptococcus	0.912914
order_Neisseriales	family_Neisseriaceae	0.989609
order_Pasteurellales	family_Pasteurellaceae	0.999705
order_Pseudomonadales	family_Pseudomonadaceae	0.965613
order_Pseudomonadales	genus_Pseudomonas	0.901194
order_Verrucomicrobiales	family_Verrucomicrobiaceae	1
order_Verrucomicrobiales	genus_Akkermansia	0.983219
family_Acidaminococcaceae	genus_Phascolarctobacterium	0.947004
family_Actinomycetaceae	genus_Actinomyces	0.981069
family_Aerococcaceae	genus_Abiotrophia	0.97185
family_Bacteroidaceae	genus_Bacteroides	0.999542
family_Bifidobacteriaceae	genus_Bifidobacterium	0.989266
family_Campylobacteraceae	genus_Campylobacter	0.993242
family_Clostridiaceae	genus_Butyricicoccus	0.927574
family_Corynebacteriaceae	genus_Corynebacterium	0.93708
family_Desulfovibrionaceae	genus_Desulfovibrio	0.902519
family_Eubacteriaceae	genus_Eubacterium	0.988305
family_Leuconostocaceae	genus_Leuconostoc	0.921001
family_Micrococcaceae	genus_Rothia	0.987096
family_Moraxellaceae	genus_Acinetobacter	0.930577
family_Oscillospiraceae	genus_Oscillibacter	0.924964
family_Prevotellaceae	genus_Prevotella	0.90665
family_Rikenellaceae	genus_Alistipes	0.999264
family_Staphylococcaceae	genus_Staphylococcus	0.953047
family_Streptococcaceae	genus_Streptococcus	0.981146
family_Verrucomicrobiaceae	genus_Akkermansia	0.983219

## Sheet: seasons_combined
trimmed_bacteria	remaining_bacteria	correlation
phylum_Actinobacteria	class_Actinobacteria	0.99198
phylum_Bacteroidetes	class_Bacteroidia	0.996694
phylum_Bacteroidetes	order_Bacteroidales	0.996694
phylum_Fusobacteria	class_Fusobacteria	0.999563
phylum_Fusobacteria	order_Fusobacteriales	0.999551
phylum_Fusobacteria	family_Fusobacteriaceae	0.988085
phylum_Verrucomicrobia	class_Verrucomicrobiae	0.998048
phylum_Verrucomicrobia	order_Verrucomicrobiales	0.997964
phylum_Verrucomicrobia	family_Verrucomicrobiaceae	0.997964
phylum_Verrucomicrobia	genus_Akkermansia	0.97285
class_Bacilli	order_Lactobacillales	0.999161
class_Bacilli	family_Streptococcaceae	0.910852
class_Bacteroidia	order_Bacteroidales	1
class_Betaproteobacteria	order_Burkholderiales	0.979373
class_Clostridia	order_Clostridiales	0.9999
class_Deltaproteobacteria	order_Desulfovibrionales	0.999556
class_Epsilonproteobacteria	order_Campylobacterales	0.965604
class_Epsilonproteobacteria	family_Campylobacteraceae	0.914455
class_Erysipelotrichi	order_Erysipelotrichales	1
class_Erysipelotrichi	family_Erysipelotrichaceae	0.999981
class_Flavobacteria	order_Flavobacteriales	0.975786
class_Flavobacteria	family_Flavobacteriaceae	0.985375
class_Fusobacteria	order_Fusobacteriales	0.999878
class_Fusobacteria	family_Fusobacteriaceae	0.987913
class_Negativicutes	order_Selenomonadales	1
class_Sphingobacteria	order_Sphingobacteriales	0.982924
class_Verrucomicrobiae	order_Verrucomicrobiales	0.999952
class_Verrucomicrobiae	family_Verrucomicrobiaceae	0.999952
class_Verrucomicrobiae	genus_Akkermansia	0.974209
order_Actinomycetales	family_Actinomycetaceae	0.949206
order_Actinomycetales	genus_Actinomyces	0.924782
order_Bacillales	genus_Gemella	0.923103
order_Bifidobacteriales	family_Bifidobacteriaceae	0.999881
order_Bifidobacteriales	genus_Bifidobacterium	0.990777
order_Campylobacterales	family_Campylobacteraceae	0.941721
order_Coriobacteriales	family_Coriobacteriaceae	0.999884
order_Enterobacteriales	family_Enterobacteriaceae	0.999713
order_Erysipelotrichales	family_Erysipelotrichaceae	0.999981
order_Flavobacteriales	family_Flavobacteriaceae	0.974658
order_Fusobacteriales	family_Fusobacteriaceae	0.988127
order_Lactobacillales	family_Streptococcaceae	0.91196
order_Neisseriales	family_Neisseriaceae	0.978969
order_Pasteurellales	family_Pasteurellaceae	0.99909
order_Pseudomonadales	family_Pseudomonadaceae	0.937389
order_Verrucomicrobiales	family_Verrucomicrobiaceae	1
order_Verrucomicrobiales	genus_Akkermansia	0.974381
family_Acidaminococcaceae	genus_Phascolarctobacterium	0.950494
family_Actinomycetaceae	genus_Actinomyces	0.980638
family_Aerococcaceae	genus_Abiotrophia	0.97548
family_Bacteroidaceae	genus_Bacteroides	0.998891
family_Bifidobacteriaceae	genus_Bifidobacterium	0.990906
family_Corynebacteriaceae	genus_Corynebacterium	0.941624
family_Desulfovibrionaceae	genus_Desulfovibrio	0.916989
family_Eubacteriaceae	genus_Eubacterium	0.98177
family_Lactobacillaceae	genus_Lactobacillus	0.902749
family_Leuconostocaceae	genus_Leuconostoc	0.96948
family_Micrococcaceae	genus_Rothia	0.98883
family_Moraxellaceae	genus_Acinetobacter	0.957199
family_Oscillospiraceae	genus_Oscillibacter	0.915833
family_Peptostreptococcaceae	genus_Sporacetigenium	0.934333
family_Pseudomonadaceae	genus_Pseudomonas	0.911504
family_Rikenellaceae	genus_Alistipes	0.998723
family_Staphylococcaceae	genus_Staphylococcus	0.946188
family_Streptococcaceae	genus_Streptococcus	0.985637
family_Verrucomicrobiaceae	genus_Akkermansia	0.974381
