# Supplementary material for: Genome-Wide Association Studies of the Human Gut Microbiota
Source: PLoS One. 2015 Nov 3;10(11):e0140301. doi: 10.1371/journal.pone.0140301 (PMC4631601; doi:10.1371/journal.pone.0140301)
Supplement: S2 Table — This table contains proportion of variance explained (PVE) estimates ("chip" heritability) for the "winter", "summer", and "seasons combined" analyses and reported by GEMMA. (XLSX) [file pone.0140301.s011.xlsx]

## Sheet: README
Table S2: "Chip heritability" for each bacterial taxon
This file contains proportion of variance explained (PVE) estimates ("chip" heritability) for the "winter", "summer", and "seasons combined" analyses and reported by GEMMA. The columns represent:	Description:
bacteria	name of the bacterial taxon examined (or diversity metric: S = genus richness, H = Shannon diversity (genus level), J = evenness (genus level))
PVE	Percent variance explained or "chip" heritability estimate from GEMMA
se(PVE)	standard error of the PVE estimate

## Sheet: winter
bacteria	PVE	se(PVE)
class_Actinobacteria	9.41503e-06	0.287021
class_Alphaproteobacteria	9.41503e-06	0.261649
class_Gammaproteobacteria	0.113236	0.166112
family_Bacillaceae	9.41503e-06	nan
family_Bradyrhizobiaceae	9.41503e-06	0.385444
family_Campylobacteraceae	9.41503e-06	nan
family_Carnobacteriaceae	9.41503e-06	0.155171
family_Caulobacteraceae	0.109169	0.197485
family_Clostridiaceae	0.349367	0.21327
family_Coriobacteriaceae	9.41503e-06	nan
family_Desulfovibrionaceae	9.41503e-06	0.398185
family_Enterobacteriaceae	9.41503e-06	0.299215
family_Erysipelotrichaceae	0.317721	0.2137
family_Fusobacteriaceae	0.105671	0.15679
family_Incertae_Sedis_XI	9.41503e-06	nan
family_Lachnospiraceae	0.134828	0.21984
family_Leptotrichiaceae	0.157904	0.191543
family_Neisseriaceae	0.252209	0.268704
family_Oxalobacteraceae	0.0378698	0.194774
family_Pasteurellaceae	0.416023	0.20956
family_Ruminococcaceae	9.41503e-06	0.272519
family_Sphingomonadaceae	0.0367355	0.163673
family_Succinivibrionaceae	0.00339679	0.185698
family_Veillonellaceae	9.41503e-06	0.444116
family_Xanthomonadaceae	9.41503e-06	0.293792
genus_Abiotrophia	9.41503e-06	0.171781
genus_Acetivibrio	9.41503e-06	nan
genus_Acidaminococcus	9.41503e-06	0.231311
genus_Acinetobacter	0.0674802	0.176258
genus_Actinobaculum	9.41503e-06	0.211285
genus_Actinomyces	9.41503e-06	nan
genus_Adlercreutzia	9.41503e-06	0.264756
genus_Akkermansia	9.41503e-06	0.207953
genus_Alistipes	9.41503e-06	0.341415
genus_Allisonella	0.242921	0.17868
genus_Anaerococcus	9.41503e-06	0.20987
genus_Anaerofilum	0.0462775	0.167072
genus_Anaerofustis	9.41503e-06	nan
genus_Anaerostipes	9.41503e-06	0.23509
genus_Anaerotruncus	9.41503e-06	nan
genus_Atopobium	9.41503e-06	0.192563
genus_Bacteroides	9.41503e-06	4.04421
genus_Barnesiella	0.184566	0.178244
genus_Bifidobacterium	0.261507	0.316111
genus_Blautia	0.00400485	0.289739
genus_Butyricicoccus	0.268572	0.248264
genus_Butyricimonas	9.41503e-06	0.182446
genus_Catenibacterium	9.41503e-06	nan
genus_Chryseobacterium	9.41503e-06	0.226158
genus_Clostridium	0.101881	0.169575
genus_Collinsella	9.41503e-06	nan
genus_Coprobacillus	9.41503e-06	0.204999
genus_Coprococcus	0.458722	0.238773
genus_Corynebacterium	0.000126696	0.165802
genus_Desulfovibrio	9.41503e-06	0.484765
genus_Dialister	9.41503e-06	0.211988
genus_Dolosigranulum	0.118655	0.150971
genus_Dorea	9.41503e-06	0.255545
genus_Eggerthella	9.41503e-06	0.238698
genus_Enhydrobacter	0.147728	0.206982
genus_Enterococcus	0.691703	0.318243
genus_Eubacterium	9.41503e-06	nan
genus_Faecalibacterium	0.0873078	0.190911
genus_Finegoldia	9.41503e-06	nan
genus_Fusobacterium	0.13663	0.163035
genus_Gemella	0.0189113	0.18078
genus_Gordonibacter	9.41503e-06	nan
genus_Holdemania	0.443894	0.274995
genus_Howardella	9.41503e-06	nan
genus_Lachnobacterium	0.445796	0.26379
genus_Lactobacillus	0.356483	0.239452
genus_Lactococcus	0.0174915	0.150076
genus_Leuconostoc	0.0573445	0.149292
genus_Megamonas	0.242416	0.278121
genus_Megasphaera	9.41503e-06	0.610608
genus_Mitsuokella	9.41503e-06	0.300662
genus_Mogibacterium	9.41503e-06	nan
genus_Odoribacter	9.41503e-06	0.172947
genus_Olsenella	9.41503e-06	0.23661
genus_Oribacterium	9.41503e-06	nan
genus_Oscillibacter	9.41503e-06	0.636787
genus_Parabacteroides	9.41503e-06	nan
genus_Paraprevotella	9.41503e-06	nan
genus_Parasutterella	9.41503e-06	0.357519
genus_Parvimonas	9.41503e-06	nan
genus_Peptoniphilus	9.41503e-06	0.575111
genus_Peptostreptococcus	9.41503e-06	nan
genus_Phascolarctobacterium	0.0608437	0.176919
genus_Porphyromonas	9.41503e-06	0.662261
genus_Prevotella	9.41503e-06	nan
genus_Pseudomonas	0.121382	0.197054
genus_Roseburia	9.41503e-06	0.224241
genus_Rothia	0.19629	0.199627
genus_Ruminococcus	9.41503e-06	0.360754
genus_Scardovia	9.41503e-06	0.578414
genus_Slackia	9.41503e-06	0.632202
genus_Solobacterium	9.41503e-06	0.545596
genus_Sphingomonas	9.41503e-06	0.200168
genus_Sporacetigenium	9.41503e-06	0.145841
genus_Staphylococcus	9.41503e-06	nan
genus_Streptococcus	0.226768	0.213208
genus_Subdoligranulum	0.0872431	0.187735
genus_Succinivibrio	0.0833712	0.202781
genus_Turicibacter	0.00381297	0.159978
genus_Veillonella	0.277308	0.173451
order_Burkholderiales	0.299162	0.341862
order_Clostridiales	9.41503e-06	0.18176
order_Desulfovibrionales	9.41503e-06	0.327709
order_Oceanospirillales	0.239396	0.207173
order_Rhizobiales	9.41503e-06	nan
order_Selenomonadales	9.41503e-06	0.53016
order_Sphingobacteriales	0.0111875	0.167913
order_Xanthomonadales	9.41503e-06	0.462393
phylum_Firmicutes	9.41503e-06	nan
phylum_Proteobacteria	9.41503e-06	0.165869
phylum_TM7	0.0297655	0.163655
S	0.00539924	0.1547
H	0.526202	0.218283
J	0.555348	0.216792

## Sheet: summer
bacteria	PVE	se(PVE)
class_Actinobacteria	0.0555195	0.17438
class_Alphaproteobacteria	9.35444e-06	nan
class_Gammaproteobacteria	0.44609	0.364983
family_Bacillaceae	9.35444e-06	0.667141
family_Carnobacteriaceae	0.0198322	0.151552
family_Coriobacteriaceae	9.35444e-06	0.234174
family_Enterobacteriaceae	9.35444e-06	0.269002
family_Enterococcaceae	9.35444e-06	nan
family_Erysipelotrichaceae	9.35444e-06	0.410524
family_Flavobacteriaceae	0.479414	0.537957
family_Fusobacteriaceae	9.35444e-06	0.183998
family_Incertae_Sedis_XI	9.35444e-06	nan
family_Lachnospiraceae	9.35444e-06	0.38007
family_Lactobacillaceae	0.130347	0.201765
family_Neisseriaceae	0.0346462	0.128155
family_Pasteurellaceae	0.179043	0.183101
family_Peptostreptococcaceae	0.484965	0.364782
family_Porphyromonadaceae	9.35444e-06	0.176776
family_Pseudomonadaceae	0.120233	0.196255
family_Ruminococcaceae	9.35444e-06	0.214488
family_Sutterellaceae	9.35444e-06	0.378627
family_Veillonellaceae	0.0446386	0.163768
genus_Abiotrophia	0.184538	0.293191
genus_Acetivibrio	0.343708	0.211162
genus_Acinetobacter	9.35444e-06	nan
genus_Actinomyces	9.35444e-06	0.696573
genus_Adlercreutzia	9.35444e-06	nan
genus_Akkermansia	0.0140801	0.183675
genus_Alistipes	9.35444e-06	0.136595
genus_Anaerococcus	9.35444e-06	nan
genus_Anaerofilum	0.22307	0.211629
genus_Anaerofustis	9.35444e-06	0.774442
genus_Anaerostipes	9.35444e-06	0.256909
genus_Anaerotruncus	0.485093	0.223792
genus_Atopobium	0.00419422	0.142124
genus_Bacteroides	0.0110363	0.280213
genus_Barnesiella	0.378013	0.27047
genus_Bifidobacterium	0.140182	0.210549
genus_Blautia	9.35444e-06	0.275964
genus_Butyricicoccus	9.35444e-06	nan
genus_Butyricimonas	9.35444e-06	nan
genus_Campylobacter	0.317362	0.47633
genus_Clostridium	0.461928	0.261057
genus_Collinsella	9.35444e-06	0.215586
genus_Coprobacillus	0.321589	0.310656
genus_Coprococcus	0.0553176	0.148239
genus_Corynebacterium	9.35444e-06	nan
genus_Desulfovibrio	0.275501	0.324944
genus_Dialister	0.0277172	0.159003
genus_Dolosigranulum	0.0722538	0.204725
genus_Dorea	9.35444e-06	0.360923
genus_Eggerthella	0.0492445	0.221995
genus_Eubacterium	0.0951211	0.194765
genus_Faecalibacterium	9.35444e-06	0.131912
genus_Finegoldia	9.35444e-06	nan
genus_Fusobacterium	0.0173659	0.187397
genus_Gemella	9.35444e-06	nan
genus_Gordonibacter	9.35444e-06	0.356687
genus_Holdemania	9.35444e-06	nan
genus_Howardella	9.35444e-06	0.329928
genus_Lachnobacterium	0.22014	0.392654
genus_Lactobacillus	9.35444e-06	0.21166
genus_Lactococcus	0.395602	0.425486
genus_Leuconostoc	9.35444e-06	0.159369
genus_Megamonas	9.35444e-06	nan
genus_Megasphaera	9.35444e-06	0.199342
genus_Mitsuokella	9.35444e-06	0.164815
genus_Mogibacterium	9.35444e-06	0.273528
genus_Odoribacter	9.35444e-06	0.699973
genus_Olsenella	0.228683	0.319645
genus_Oribacterium	0.123839	0.286553
genus_Oscillibacter	9.35444e-06	0.29615
genus_Parabacteroides	9.35444e-06	nan
genus_Paraprevotella	9.35444e-06	0.32861
genus_Parasutterella	9.35444e-06	nan
genus_Parvimonas	0.0990114	0.326887
genus_Peptoniphilus	9.35444e-06	nan
genus_Peptostreptococcus	9.35444e-06	nan
genus_Phascolarctobacterium	9.35444e-06	0.407071
genus_Prevotella	0.212022	0.276336
genus_Pseudomonas	0.0868285	0.190807
genus_Roseburia	0.0596402	0.211518
genus_Rothia	9.35444e-06	0.373209
genus_Ruminococcus	9.35444e-06	0.244414
genus_Scardovia	0.0179129	0.265235
genus_Slackia	9.35444e-06	0.182853
genus_Solobacterium	0.208026	0.339533
genus_Sporacetigenium	0.0516157	0.197771
genus_Staphylococcus	9.35444e-06	0.325883
genus_Streptococcus	9.35444e-06	0.344986
genus_Subdoligranulum	9.35444e-06	0.171145
genus_Turicibacter	0.192756	0.247269
genus_Veillonella	9.35444e-06	0.15231
order_Bacillales	9.35444e-06	0.20381
order_Bacteroidales	9.35444e-06	0.220403
order_Burkholderiales	0.0610484	0.240683
order_Clostridiales	9.35444e-06	nan
order_Desulfovibrionales	0.348719	0.257563
order_Rhizobiales	9.35444e-06	nan
order_Selenomonadales	0.20502	0.203425
order_Sphingobacteriales	9.35444e-06	0.171018
phylum_Firmicutes	9.35444e-06	nan
phylum_Proteobacteria	0.0413344	0.177716
phylum_TM7	9.35444e-06	nan
S	0.0972584	0.335637
H	9.35444e-06	nan
J	9.35444e-06	nan

## Sheet: seasons_combined
bacteria	PVE	se(PVE)
class_Actinobacteria	9.42574e-06	0.151926
class_Alphaproteobacteria	9.42574e-06	nan
class_Gammaproteobacteria	0.372659	0.249158
family_Bacillaceae	9.42574e-06	0.395255
family_Campylobacteraceae	0.348032	0.234227
family_Carnobacteriaceae	9.42574e-06	0.111185
family_Clostridiaceae	9.42574e-06	0.539694
family_Coriobacteriaceae	9.42574e-06	nan
family_Enterobacteriaceae	0.0918322	0.180582
family_Enterococcaceae	0.0667353	0.244366
family_Erysipelotrichaceae	0.340219	0.246865
family_Flavobacteriaceae	9.42574e-06	0.123326
family_Fusobacteriaceae	0.0258214	0.126334
family_Incertae_Sedis_XI	9.42574e-06	nan
family_Lachnospiraceae	0.288735	0.259931
family_Neisseriaceae	0.240149	0.192939
family_Pasteurellaceae	0.191789	0.170282
family_Porphyromonadaceae	9.42574e-06	0.142988
family_Prevotellaceae	9.42574e-06	0.1898
family_Ruminococcaceae	0.124515	0.172577
family_Sutterellaceae	0.00415619	0.149305
family_Veillonellaceae	0.153133	0.188913
genus_Abiotrophia	9.42574e-06	nan
genus_Acetivibrio	0.0816975	0.161219
genus_Acinetobacter	9.42574e-06	nan
genus_Actinomyces	9.42574e-06	nan
genus_Adlercreutzia	9.42574e-06	nan
genus_Akkermansia	9.42574e-06	0.146765
genus_Alistipes	0.0501232	0.116649
genus_Anaerococcus	9.42574e-06	0.213203
genus_Anaerofilum	0.234321	0.161004
genus_Anaerofustis	9.42574e-06	0.206726
genus_Anaerostipes	9.42574e-06	0.179178
genus_Anaerotruncus	0.0230268	0.12677
genus_Atopobium	9.42574e-06	0.192527
genus_Bacteroides	9.42574e-06	0.166397
genus_Barnesiella	0.211036	0.184408
genus_Bifidobacterium	0.0688223	0.138557
genus_Blautia	9.42574e-06	0.262643
genus_Butyricicoccus	9.42574e-06	0.183968
genus_Butyricimonas	9.42574e-06	0.207858
genus_Clostridium	0.0407105	0.144723
genus_Collinsella	9.42574e-06	nan
genus_Coprobacillus	0.0940323	0.158605
genus_Coprococcus	0.261511	0.158845
genus_Corynebacterium	0.00186134	0.0949955
genus_Desulfovibrio	9.42574e-06	0.179818
genus_Dialister	0.114859	0.143653
genus_Dolosigranulum	0.279554	0.201056
genus_Dorea	0.161172	0.208691
genus_Eggerthella	0.0172371	0.150529
genus_Eubacterium	9.42574e-06	0.19497
genus_Faecalibacterium	0.0291872	0.128161
genus_Finegoldia	9.42574e-06	nan
genus_Fusobacterium	0.1368	0.186547
genus_Gemella	9.42574e-06	0.281706
genus_Gordonibacter	9.42574e-06	0.53216
genus_Holdemania	0.196166	0.214977
genus_Howardella	9.42574e-06	0.368066
genus_Lachnobacterium	0.240488	0.201973
genus_Lactobacillus	0.186411	0.218598
genus_Lactococcus	0.0382179	0.170655
genus_Leuconostoc	0.103165	0.152805
genus_Megamonas	9.42574e-06	nan
genus_Megasphaera	9.42574e-06	0.127188
genus_Mitsuokella	0.0272613	0.11819
genus_Mogibacterium	9.42574e-06	nan
genus_Odoribacter	9.42574e-06	0.428701
genus_Olsenella	9.42574e-06	0.1547
genus_Oribacterium	9.42574e-06	nan
genus_Oscillibacter	9.42574e-06	0.265699
genus_Parabacteroides	9.42574e-06	nan
genus_Paraprevotella	9.42574e-06	0.620102
genus_Parasutterella	9.42574e-06	0.267469
genus_Parvimonas	9.42574e-06	nan
genus_Peptoniphilus	9.42574e-06	nan
genus_Peptostreptococcus	9.42574e-06	nan
genus_Phascolarctobacterium	0.0612087	0.247676
genus_Prevotella	0.102977	0.173001
genus_Pseudomonas	0.117684	0.172786
genus_Roseburia	9.42574e-06	0.125197
genus_Rothia	0.0258924	0.114356
genus_Ruminococcus	0.128178	0.176918
genus_Scardovia	9.42574e-06	nan
genus_Slackia	0.0683098	0.15695
genus_Solobacterium	9.42574e-06	0.25861
genus_Sporacetigenium	0.107236	0.142845
genus_Staphylococcus	9.42574e-06	nan
genus_Streptococcus	0.144648	0.181583
genus_Subdoligranulum	9.42574e-06	0.117614
genus_Turicibacter	0.131351	0.173962
genus_Veillonella	0.191737	0.181082
order_Bacteroidales	9.42574e-06	nan
order_Burkholderiales	0.258257	0.260945
order_Clostridiales	9.42574e-06	0.214369
order_Desulfovibrionales	0.0217917	0.130809
order_Rhizobiales	9.42574e-06	nan
order_Selenomonadales	0.220216	0.186708
order_Sphingobacteriales	9.42574e-06	0.105522
phylum_Firmicutes	9.42574e-06	nan
phylum_Proteobacteria	9.42574e-06	0.148318
phylum_TM7	9.42574e-06	0.349411
S	9.42574e-06	0.221954
H	0.340959	0.471069
J	0.581297	0.316887
