# Supplementary material for: Genome-Wide Association Studies of the Human Gut Microbiota
Source: PLoS One. 2015 Nov 3;10(11):e0140301. doi: 10.1371/journal.pone.0140301 (PMC4631601; doi:10.1371/journal.pone.0140301)
Supplement: S3 Table — This table lists the DNase Hypersensitivity Site (DHS) sample names from Maurano et al. and the tissue it was classified as using the clustering procedure described in the methods. (XLSX) [file pone.0140301.s012.xlsx]

## Sheet: README
Table S3: Tissue classification for enrichment analysis
This table lists the DNase Hypersensitivity Site (DHS) sample names from Maurano et al. and the tissue it was classified as using the clustering procedure described in the methods. There are a total of 16 tissues that were included in analyses in this study. Samples classified as “NA” did not cluster with the 16 tissues listed and were not considered in any analysis. Only bases that lie under a D…

## Sheet: tissue_assignments
sample_name	tissue
CMK.DS12393	Myeloid
Hela.DS10011	Cancer
HL60.DS11809	Myeloid
Jurkat.DS12659	Thymus
K562.DS9767	Myeloid
NB4.DS12543	Myeloid
GM06990.DS7748	Lymphoid
GM12864.DS12431	Lymphoid
GM12865.DS12436	Lymphoid
GM12878.DS10671	Lymphoid
AG04449.DS12319	Skin
AG04450.DS12270	Skin
AG09309.DS12352	Skin
AG09319.DS12291	Skin
AG10803.DS12384	Skin
AoAF.DS13523	Skin
BJ.DS10081	Skin
CD14.DS18065	Myeloid
CD19.DS17281	Lymphoid
CD20.DS17371	NA
CD20.DS17541	Lymphoid
CD3_CordBlood.DS17706	Lymphoid
CD3.DS17198	Lymphoid
CD34.DS12274	Myeloid
CD4.DS15947	Lymphoid
CD56.DS16376	Lymphoid
CD8.DS17203	Lymphoid
fAdrenal.DS12528	Adrenal
fAdrenal.DS15123	Adrenal
fAdrenal.DS17319	Adrenal
fAdrenal.DS17677	Adrenal
fAdrenal.DS20343	Adrenal
fBrain.DS11872	Brain
fBrain.DS11877	Brain
fBrain.DS14464	Brain
fBrain.DS14717	Brain
fBrain.DS14718	Brain
fBrain.DS14803	Brain
fBrain.DS14815	Brain
fBrain.DS15453	Brain
fBrain.DS16302	Brain
fBrain.DS20221	Brain
fBrain.DS20226	Brain
fBrain.DS20231	Brain
fHeart.DS12531	Heart
fHeart.DS12810	Heart
fHeart.DS15643	Heart
fHeart.DS15839	Heart
fHeart.DS16018	Heart
fHeart.DS16146	Heart
fHeart.DS16500	Heart
fHeart.DS16582	Heart
fHeart.DS16621	Heart
fHeart.DS16819	Heart
fHeart.DS19427	Heart
fHeart.DS19431	Heart
fIntestine_Lg.DS16027	Intestine
fIntestine_Lg.DS16164	Intestine
fIntestine_Lg.DS16563	Intestine
fIntestine_Lg.DS17094	Intestine
fIntestine_Lg.DS17157	Intestine
fIntestine_Lg.DS17313	NA
fIntestine_Lg.DS17422	Intestine
fIntestine_Lg.DS17462	Intestine
fIntestine_Lg.DS17502	NA
fIntestine_Lg.DS17647	Intestine
fIntestine_Lg.DS17748	Intestine
fIntestine_Lg.DS17785	Intestine
fIntestine_Lg.DS17841	NA
fIntestine_Lg.DS17990	Intestine
fIntestine_Lg.DS18499	Intestine
fIntestine_Sm.DS16559	Intestine
fIntestine_Sm.DS16712	Intestine
fIntestine_Sm.DS16822	Intestine
fIntestine_Sm.DS16975	Intestine
fIntestine_Sm.DS17092	Intestine
fIntestine_Sm.DS17150	Intestine
fIntestine_Sm.DS17317	Intestine
fIntestine_Sm.DS17425	NA
fIntestine_Sm.DS17643	Intestine
fIntestine_Sm.DS17763	Intestine
fIntestine_Sm.DS17808	Intestine
fIntestine_Sm.DS17844	Intestine
fIntestine_Sm.DS18495	Intestine
fKidney_L.DS16446	Kidney
fKidney_L.DS16579	Kidney
fKidney_L.DS16805	Kidney
fKidney_L.DS17140	Kidney
fKidney_L.DS18466	Kidney
fKidney_R.DS15651	Kidney
fKidney_R.DS16441	Kidney
fKidney_R.DS16801	Kidney
fKidney_R.DS17144	Kidney
fKidney_R.DS18463	Kidney
fKidney_renal_cortex_L.DS17550	Kidney
fKidney_renal_cortex_L.DS18542	Kidney
fKidney_renal_cortex_L.DS18931	Kidney
fKidney_renal_cortex_L.DS19257	Kidney
fKidney_renal_cortex_R.DS17545	Kidney
fKidney_renal_cortex_R.DS18928	Kidney
fKidney_renal_cortex_R.DS19254	Kidney
fKidney_renal_cortex.DS17307	Kidney
fKidney_renal_cortex.DS17387	Kidney
fKidney_renal_cortex.DS17455	Kidney
fKidney_renal_cortex.DS17756	Kidney
fKidney_renal_cortex.DS17804	Kidney
fKidney_renal_cortex.DS18428	Kidney
fKidney_renal_cortex.DS19388	Kidney
fKidney_renal_cortex.DS20568	Kidney
fKidney_renal_pelvis_L.DS17553	Kidney
fKidney_renal_pelvis_L.DS18666	Kidney
fKidney_renal_pelvis_L.DS18964	Kidney
fKidney_renal_pelvis_L.DS19238	Kidney
fKidney_renal_pelvis_R.DS17548	Kidney
fKidney_renal_pelvis_R.DS18663	Kidney
fKidney_renal_pelvis_R.DS18961	Kidney
fKidney_renal_pelvis_R.DS19235	Kidney
fKidney_renal_pelvis.DS17381	Kidney
fKidney_renal_pelvis.DS17451	Kidney
fKidney_renal_pelvis.DS17760	Kidney
fKidney_renal_pelvis.DS18088	Kidney
fKidney_renal_pelvis.DS18431	Kidney
fKidney_renal_pelvis.DS19386	Kidney
fKidney_renal_pelvis.DS20448	Kidney
fKidney.DS10986	NA
fKidney.DS12635	Kidney
fKidney.DS16139	Kidney
fKidney.DS16837	Kidney
fKidney.DS17522	Kidney
fKidney.DS17753	Kidney
fKidney.DS20564	Kidney
fLung_L.DS15637	Lung
fLung_L.DS16570	Lung
fLung_L.DS17105	Lung
fLung_L.DS17154	Lung
fLung_L.DS17464	Lung
fLung_L.DS17674	Lung
fLung_L.DS17739	Lung
fLung_L.DS17835	Lung
fLung_L.DS17959	Lung
fLung_L.DS18170	Lung
fLung_L.DS18421	Lung
fLung_L.DS18487	Lung
fLung_R.DS15632	Lung
fLung_R.DS16566	Lung
fLung_R.DS16790	Lung
fLung_R.DS17101	Lung
fLung_R.DS17162	Lung
fLung_R.DS17670	Lung
fLung_R.DS17831	Lung
fLung_R.DS17954	Lung
fLung_R.DS18418	Lung
fLung_R.DS18492	Lung
fLung.DS12646	Lung
fLung.DS12817	Lung
fLung.DS13507	Lung
fLung.DS13985	Lung
fLung.DS14666	Lung
fLung.DS14724	Lung
fLung.DS14751	Lung
fLung.DS14809	Lung
fLung.DS14820	Lung
fLung.DS15227	Lung
fLung.DS15461	Lung
fLung.DS15573	Lung
fMuscle_arm.DS17432	Muscle
fMuscle_arm.DS17765	NA
fMuscle_arm.DS17825	Muscle
fMuscle_arm.DS17848	Muscle
fMuscle_arm.DS18080	Muscle
fMuscle_arm.DS18176	Muscle
fMuscle_arm.DS18379	Muscle
fMuscle_arm.DS18452	Muscle
fMuscle_arm.DS18473	Muscle
fMuscle_arm.DS18559	Muscle
fMuscle_arm.DS18992	Muscle
fMuscle_arm.DS19051	Muscle
fMuscle_arm.DS19053	Muscle
fMuscle_arm.DS19270	Muscle
fMuscle_arm.DS19295	Muscle
fMuscle_arm.DS19380	Muscle
fMuscle_arm.DS19646	Muscle
fMuscle_back.DS17767	Muscle
fMuscle_back.DS17850	Muscle
fMuscle_back.DS18083	Muscle
fMuscle_back.DS18377	Muscle
fMuscle_back.DS18454	Muscle
fMuscle_back.DS18468	Muscle
fMuscle_back.DS18842	Muscle
fMuscle_back.DS19117	Muscle
fMuscle_back.DS19384	Muscle
fMuscle_back.DS19441	Muscle
fMuscle_back.DS19648	Muscle
fMuscle_back.DS20244	Muscle
fMuscle_leg.DS17429	Muscle
fMuscle_leg.DS18386	Muscle
fMuscle_leg.DS18456	Muscle
fMuscle_leg.DS18471	Muscle
fMuscle_leg.DS18844	Muscle
fMuscle_leg.DS19115	Muscle
fMuscle_leg.DS19158	Muscle
fMuscle_leg.DS19272	Muscle
fMuscle_leg.DS19291	Muscle
fMuscle_leg.DS19436	Muscle
fMuscle_leg.DS19643	Muscle
fMuscle_leg.DS20239	Muscle
fMuscle_lower_limb.DS18174	Muscle
fMuscle_trunk.DS17827	Muscle
fMuscle_trunk.DS20242	Muscle
fMuscle_trunk.DS20544	Muscle
fMuscle_upper_back.DS19283	Muscle
fMuscle_upper_limb_sk.DS17661	Muscle
fMuscle_upper_trunk.DS17664	NA
fPlacenta.DS17639	Placenta
fPlacenta.DS17744	Placenta
fPlacenta.DS19391	Placenta
fPlacenta.DS20346	Placenta
fSkin_fibro_abdomen.DS19558	Skin
fSkin_fibro_abdomen.DS19561	Skin
fSkin_fibro_back.DS19174	Skin
fSkin_fibro_back.DS19233	Skin
fSkin_fibro_bicep_L.DS19857	Skin
fSkin_fibro_bicep_L.DS19867	Skin
fSkin_fibro_bicep_R.DS19745	Skin
fSkin_fibro_bicep_R.DS19761	Skin
fSkin_fibro_leg_L_quad.DS20046	Skin
fSkin_fibro_leg_L_quad.DS20056	Skin
fSkin_fibro_leg_R_quad.DS19943	Skin
fSkin_fibro_leg_R_quad.DS19948	Skin
fSkin_fibro_scalp.DS19444	Skin
fSkin_fibro_scalp.DS19449	Skin
fSkin_fibro_upper_back.DS19696	Skin
fSkin_fibro_upper_back.DS19706	Skin
fSkin.DS10987	NA
fSpinal_cord.DS18501	Skin
fSpinal_cord.DS20351	Skin
fSpinal_cord.DS20530	Skin
fSpleen.DS17448	Endothelial
fStomach.DS16530	Stomach
fStomach.DS17172	Stomach
fStomach.DS17325	Stomach
fStomach.DS17659	Stomach
fStomach.DS17750	Stomach
fStomach.DS17878	Stomach
fStomach.DS17963	Stomach
fStomach.DS18389	Stomach
fStomach.DS18821	Stomach
fStomach.DS20349	Stomach
fStomach.DS20546	Stomach
fTestes.DS18942	NA
fThymus.DS16490	Thymus
fThymus.DS16841	Thymus
fThymus.DS17323	Thymus
fThymus.DS17474	Thymus
fThymus.DS17875	Thymus
fThymus.DS17876	Thymus
fThymus.DS18382	Thymus
fThymus.DS19287	NA
fThymus.DS20335	Thymus
fThymus.DS20341	Thymus
H1_P18.DS18873	StemCell
H9_P42.DS18522	StemCell
HCF.DS12501	Skin
HCFaa.DS13480	Skin
HConF.DS11642	Skin
HESC.DS10167	StemCell
hESCT0.DS11909	StemCell
HFF_MyC.DS15079	Skin
HFF.DS15115	Skin
HGF.DS11752	Skin
HMF.DS13363	Skin
HPAF.DS13411	Skin
HPdLF.DS13573	Skin
HPF.DS13390	Skin
hTH1.DS17592	Lymphoid
hTH1.DS7840	Lymphoid
hTH17.DS11039	Lymphoid
hTH2.DS17597	Lymphoid
hTH2.DS7842	Lymphoid
HVMF.DS13981	Skin
IMR90.DS13219	Skin
iPS_19_11.DS15153	StemCell
iPS_19_7.DS15148	StemCell
iPS_4_7.DS15169	StemCell
iPS_6_9.DS15164	StemCell
Mesendoderm.DS19310	StemCell
NPC.DS18739	NA
Skin_Fibroblasts.DS18224	Skin
Skin_Fibroblasts.DS18229	Skin
Skin_Fibroblasts.DS18252	Skin
Skin_Fibroblasts.DS18256	Skin
Skin_Keratinocytes.DS18692	Skin
Skin_Keratinocytes.DS18695	Skin
Skin_Keratinocytes.DS18714	Skin
Skin_Keratinocytes.DS18718	Skin
Skin_Melanocytes.DS18590	Skin
Skin_Melanocytes.DS18601	Skin
Trophoblast.DS19317	NA
A549.DS14289	Cancer
BE2_C.DS14625	NA
CACO2.DS8235	Cancer
HAc.DS14765	Skin
HAEpiC.DS12663	Skin
HAh.DS15192	Skin
HAsp.DS14790	Skin
HBMEC.DS13817	NA
HCM.DS12599	NA
HCPEpiC.DS12447	Skin
HCT116.DS13551	Cancer
HEEpiC.DS12763	Skin
HEPG2.DS7764	Cancer
HIPEpiC.DS12684	Skin
HMEC.DS8680	Skin
HMVEC_dAd.DS12957	Endothelial
HMVEC_dBlAd.DS13337	Endothelial
HMVEC_dBlNeo.DS13242	Endothelial
HMVEC_dLyAd.DS13261	Endothelial
HMVEC_dLyNeo.DS13150	Endothelial
HMVEC_dNeo.DS12937	Endothelial
HMVEC_LBl.DS13372	Endothelial
HMVEC_LLy.DS13185	Endothelial
HNPCEpiC.DS12467	Skin
HPAEC.DS12916	Endothelial
HRCE.DS10666	Skin
HRE.DS10641	Skin
HRGEC.DS13705	Endothelial
HRPEpiC.DS12583	Skin
HSMM_D.DS15542	NA
HSMM.DS14426	NA
HUVEC.DS10060	Endothelial
LNCap.DS14684	NA
MCF7.DS9445	Cancer
NHA.DS12800	NA
NHDF_Ad.DS12863	Skin
NHDF_Neo.DS11923	Skin
NHEK.DS11474	Skin
NHLF.DS12829	Skin
NT2_D1.DS14575	StemCell
PANC1.DS9955	Cancer
PrEC.DS12098	Skin
RPTEC.DS14061	Skin
SAEC.DS10518	Skin
SK_N_MC.DS14408	NA
SkMC.DS11949	NA
SKNSH.DS8482	Cancer
vHMEC.DS18438	Skin
WERI_Rb1.DS13681	NA
WI_38_TAM.DS14323	Skin
WI_38.DS14315	Skin
