# Supplementary material for: Genome-Wide Association Studies of the Human Gut Microbiota
Source: PLoS One. 2015 Nov 3;10(11):e0140301. doi: 10.1371/journal.pone.0140301 (PMC4631601; doi:10.1371/journal.pone.0140301)
Supplement: S5 Table — This table contains tables of P-values and q-values for age correlations done in GEMMA for the "winter", "summer", and "seasons combined" analyses. (XLSX) [file pone.0140301.s014.xlsx]

## Sheet: README
Table S5: Associations of bacterial taxa to age
This file contains tables of p-values and q-values for age correlations done in GEMMA for the "winter", "summer", and "seasons combined" analyses. The column names are as follows:	Description:
bacteria	name of the bacterial taxon examined
beta	beta estimation from the model
se	standard error of the beta estimation
l_remle	remle estimates for lambda
l_mle	mle estimates for lambda
p_wald	p-value from Wald test
p_lrt	p-value from likelihood ratio test
p_score	p-value from Score test
pve	percent variance explained
se_pve	standard error of the percent variance explained estimation
lrt_qvalue	likelihood ratio test q-value

## Sheet: winter
bacteria	beta	se	l_remle	l_mle	p_wald	p_lrt	p_score	pve	se_pve	lrt_qvalue
class_Actinobacteria	-0.0200639	0.00649743	1e-05	1e-05	0.00267176	0.00233236	0.00380768	9.41503e-06	0.326498	0.135277
class_Alphaproteobacteria	-0.00898275	0.00710601	1e-05	1e-05	0.20942	0.203243	0.208443	9.41503e-06	0.242338	0.70532
class_Gammaproteobacteria	0.00534547	0.00718953	0.140394	0.165738	0.45909	0.45014	0.463434	0.0925533	0.160293	0.828558
family_Bacillaceae	-0.00695407	0.00730764	1e-05	1e-05	0.343812	0.337238	0.340969	9.41503e-06	nan	0.823514
family_Bradyrhizobiaceae	0.0079573	0.00705505	1e-05	1e-05	0.262332	0.255848	0.260472	9.41503e-06	0.69172	0.729821
family_Campylobacteraceae	0.0112471	0.00702549	1e-05	1e-05	0.112866	0.108018	0.11394	9.41503e-06	nan	0.659477
family_Carnobacteriaceae	-0.000130363	0.00712304	1e-05	1e-05	0.985438	0.985239	0.985279	9.41503e-06	0.155102	0.997666
family_Caulobacteraceae	-0.00813032	0.00716031	0.145649	0.182297	0.25916	0.249974	0.257944	0.0968693	0.193568	0.729821
family_Clostridiaceae	0.00268965	0.00694963	0.567885	0.676837	0.699644	0.718866	0.723099	0.366317	0.219372	0.972943
family_Coriobacteriaceae	-0.00762512	0.00697326	1e-05	1e-05	0.277069	0.270537	0.274997	9.41503e-06	nan	0.729821
family_Desulfovibrionaceae	-0.00884542	0.00691568	1e-05	1e-05	0.204136	0.198003	0.203257	9.41503e-06	0.657612	0.70532
family_Enterobacteriaceae	0.00654831	0.00714012	1e-05	1e-05	0.361507	0.354963	0.358509	9.41503e-06	0.352931	0.823514
family_Erysipelotrichaceae	-0.00787369	0.0067968	0.638028	0.780131	0.249715	0.303524	0.340452	0.466902	0.222085	0.8002
family_Fusobacteriaceae	-0.00253523	0.00683595	0.130748	0.151411	0.711598	0.714924	0.716873	0.116082	0.158361	0.972943
family_Incertae_Sedis_XI	-0.00684415	0.00696092	1e-05	1e-05	0.328104	0.321517	0.325416	9.41503e-06	nan	0.810782
family_Lachnospiraceae	0.00999765	0.00718166	0.158614	0.207697	0.167282	0.163278	0.180243	0.0694488	0.192475	0.70532
family_Leptotrichiaceae	0.0119368	0.00675541	0.20627	0.247683	0.080581	0.0798798	0.0941486	0.0936376	0.168305	0.542795
family_Neisseriaceae	0.00357836	0.00695617	0.347551	0.45821	0.608209	0.602999	0.60455	0.251773	0.276822	0.939836
family_Oxalobacteraceae	-0.00100478	0.00697328	0.0406121	0.0669075	0.885749	0.874799	0.876002	0.0351924	0.193876	0.997666
family_Pasteurellaceae	0.000394268	0.00675198	0.766405	0.920329	0.953564	0.928495	0.929571	0.424512	0.210909	0.997666
family_Ruminococcaceae	-2.54221e-05	0.00714744	1e-05	1e-05	0.99717	0.997131	0.997139	9.41503e-06	0.272536	0.997666
family_Sphingomonadaceae	-0.00509358	0.00707662	0.043724	0.0621431	0.473508	0.471412	0.474623	0.0472637	0.168396	0.828558
family_Succinivibrionaceae	0.00477954	0.0070983	1e-05	0.0218016	0.50244	0.524387	0.538204	0.0305847	0.196787	0.894543
family_Veillonellaceae	-0.0123258	0.00652119	1e-05	1e-05	0.0619256	0.0584369	0.0640926	9.41503e-06	nan	0.496189
family_Xanthomonadaceae	-0.000249511	0.00723332	1e-05	1e-05	0.972558	0.972182	0.972259	9.41503e-06	0.293785	0.997666
genus_Abiotrophia	-0.00949484	0.00700197	1e-05	1e-05	0.178447	0.172569	0.178074	9.41503e-06	0.159257	0.70532
genus_Acetivibrio	-0.00281311	0.00703893	1e-05	1e-05	0.69035	0.686329	0.687406	9.41503e-06	nan	0.96324
genus_Acidaminococcus	-0.00903917	0.00704191	1e-05	1e-05	0.202533	0.196414	0.201684	9.41503e-06	0.226949	0.70532
genus_Acinetobacter	-0.0127086	0.00704975	0.0878853	0.112447	0.0747461	0.0741903	0.0818256	0.112531	0.19516	0.542795
genus_Actinobaculum	-0.00483243	0.00692896	1e-05	1e-05	0.487315	0.481366	0.483745	9.41503e-06	0.214006	0.833409
genus_Actinomyces	-0.00141475	0.00711874	1e-05	1e-05	0.842913	0.840788	0.841253	9.41503e-06	nan	0.997666
genus_Adlercreutzia	-0.0127772	0.00666025	1e-05	1e-05	0.0581916	0.054832	0.0604232	9.41503e-06	0.239442	0.496189
genus_Akkermansia	-0.000162734	0.00717665	1e-05	1e-05	0.981959	0.981711	0.981762	9.41503e-06	0.208068	0.997666
genus_Alistipes	0.0037125	0.00719504	1e-05	1e-05	0.60712	0.602201	0.603731	9.41503e-06	0.385521	0.939836
genus_Allisonella	-0.00783537	0.00658628	0.355849	0.400528	0.237279	0.228809	0.234571	0.24213	0.173341	0.729821
genus_Anaerococcus	-0.0143638	0.00666097	1e-05	1e-05	0.0336887	0.0313288	0.0361833	9.41503e-06	0.256541	0.496189
genus_Anaerofilum	-0.000227006	0.00706621	0.0504425	0.0697233	0.974442	0.968257	0.968444	0.0461507	0.167005	0.997666
genus_Anaerofustis	-0.00380955	0.00697079	1e-05	1e-05	0.586059	0.580933	0.582595	9.41503e-06	nan	0.935948
genus_Anaerostipes	-0.000713132	0.00717159	1e-05	1e-05	0.921009	0.919929	0.920153	9.41503e-06	0.233854	0.997666
genus_Anaerotruncus	-0.0105036	0.00677423	1e-05	1e-05	0.124488	0.119409	0.125295	9.41503e-06	nan	0.661746
genus_Atopobium	-0.00120391	0.00722924	1e-05	1e-05	0.868106	0.866315	0.866699	9.41503e-06	0.191827	0.997666
genus_Bacteroides	0.00784972	0.00695338	1e-05	1e-05	0.261904	0.255422	0.26005	9.41503e-06	nan	0.729821
genus_Barnesiella	-0.000183977	0.00702759	0.237338	0.272381	0.979172	0.975024	0.975113	0.184923	0.178272	0.997666
genus_Bifidobacterium	-0.023163	0.00639648	0.356829	100000	0.000482029	3.55719e-05	0.000950082	0.173672	0.297943	0.00412634
genus_Blautia	-0.00618704	0.00702646	0.0048728	0.0559374	0.380889	0.379762	0.383797	0.0208015	0.286739	0.828558
genus_Butyricicoccus	0.00255748	0.00694597	0.386981	100000	0.713583	0.660634	0.747188	0.289722	0.262279	0.946093
genus_Butyricimonas	0.00326348	0.00696811	1e-05	1e-05	0.640657	0.636085	0.63742	9.41503e-06	0.182773	0.941391
genus_Catenibacterium	-0.0193146	0.00679226	1e-05	1e-05	0.0055077	0.00489694	0.00709055	9.41503e-06	nan	0.144082
genus_Chryseobacterium	-0.00903126	0.00725751	1e-05	1e-05	0.216547	0.210315	0.21544	9.41503e-06	0.223727	0.70532
genus_Clostridium	-0.00957279	0.0070826	0.119043	0.142278	0.179856	0.172992	0.178889	0.0927888	0.167663	0.70532
genus_Collinsella	-0.0173228	0.0069509	1e-05	1e-05	0.0145072	0.0132147	0.0167295	9.41503e-06	nan	0.306581
genus_Coprobacillus	0.00153804	0.00721475	1e-05	1e-05	0.831664	0.829391	0.829894	9.41503e-06	0.210277	0.997666
genus_Coprococcus	0.0019637	0.00658903	0.865298	1.10032	0.766363	0.764462	0.765202	0.459601	0.238285	0.996377
genus_Corynebacterium	-0.00582905	0.00696298	0.0127513	0.0303108	0.404701	0.398335	0.40145	0.0128269	0.170354	0.828558
genus_Desulfovibrio	-0.0058042	0.00684097	1e-05	1e-05	0.398416	0.391981	0.395157	9.41503e-06	0.862996	0.828558
genus_Dialister	-0.0147484	0.00659469	1e-05	1e-05	0.0277694	0.0257029	0.0302542	9.41503e-06	0.399223	0.496189
genus_Dolosigranulum	0.0020114	0.00705133	0.141729	0.161214	0.7761	0.773142	0.773846	0.119137	0.151402	0.996494
genus_Dorea	-0.00557233	0.00722547	1e-05	1e-05	0.442582	0.436353	0.439115	9.41503e-06	0.232503	0.828558
genus_Eggerthella	0.00535487	0.00714993	1e-05	1e-05	0.455825	0.449672	0.452317	9.41503e-06	0.261739	0.828558
genus_Enhydrobacter	-0.00382035	0.00703477	0.189709	0.235478	0.588411	0.609946	0.619256	0.177282	0.21824	0.939836
genus_Enterococcus	-0.00293216	0.00623805	2.0975	100000	0.639448	0.413315	0.416287	0.705325	0.30781	0.828558
genus_Eubacterium	-0.0105063	0.00691444	1e-05	1e-05	0.132112	0.126895	0.132745	9.41503e-06	nan	0.669081
genus_Faecalibacterium	-0.00496866	0.00685292	0.101695	0.130461	0.470286	0.471421	0.475609	0.100514	0.198343	0.828558
genus_Finegoldia	-0.00521812	0.00712712	1e-05	1e-05	0.465958	0.459867	0.462424	9.41503e-06	nan	0.828558
genus_Fusobacterium	0.00917497	0.00704241	0.147951	0.170963	0.195924	0.188989	0.197311	0.100276	0.155724	0.70532
genus_Gemella	0.00243448	0.00713955	0.014614	0.0355492	0.733901	0.722253	0.726011	0.00644374	0.174749	0.972943
genus_Gordonibacter	0.00105368	0.0067899	1e-05	1e-05	0.87702	0.875348	0.875703	9.41503e-06	nan	0.997666
genus_Holdemania	0.00388253	0.00681265	0.812886	100000	0.570149	0.995413	0.995426	0.439585	0.283599	0.997666
genus_Howardella	-0.0137473	0.00687828	1e-05	1e-05	0.0486306	0.0456266	0.0510048	9.41503e-06	0.405584	0.496189
genus_Lachnobacterium	-0.0111719	0.00657796	0.859728	100000	0.0928528	0.00496834	0.110557	0.335981	0.243643	0.144082
genus_Lactobacillus	-0.00507086	0.00627076	0.58294	0.719881	0.420824	0.410892	0.41426	0.356806	0.231048	0.828558
genus_Lactococcus	-0.000445673	0.00636154	0.0186134	0.0334887	0.944302	0.958382	0.959377	0.0201722	0.151471	0.997666
genus_Leuconostoc	0.00141864	0.00612975	0.0628894	0.0786798	0.817496	0.808739	0.810507	0.053095	0.147901	0.997666
genus_Megamonas	0.000853116	0.00683559	0.327183	0.4405	0.900953	0.89202	0.892442	0.240969	0.278034	0.997666
genus_Megasphaera	-0.00312387	0.00672593	1e-05	1e-05	0.643433	0.638891	0.640211	9.41503e-06	0.884727	0.941391
genus_Mitsuokella	-0.00708899	0.00645929	1e-05	1e-05	0.275324	0.268797	0.273276	9.41503e-06	0.28006	0.729821
genus_Mogibacterium	-0.00433578	0.00721432	1e-05	1e-05	0.549337	0.543875	0.545784	9.41503e-06	nan	0.914341
genus_Odoribacter	-0.00796986	0.00722447	1e-05	1e-05	0.27286	0.26634	0.270846	9.41503e-06	0.173262	0.729821
genus_Olsenella	-0.0038486	0.00685544	1e-05	1e-05	0.575909	0.570688	0.572415	9.41503e-06	0.242206	0.932391
genus_Oribacterium	0.0121451	0.00685742	1e-05	1e-05	0.0798944	0.075849	0.0817066	9.41503e-06	nan	0.542795
genus_Oscillibacter	2.07784e-05	0.00718096	1e-05	1e-05	0.997698	0.997666	0.997672	9.41503e-06	0.636286	0.997666
genus_Parabacteroides	0.00414894	0.00719159	1e-05	1e-05	0.565421	0.560103	0.561901	9.41503e-06	nan	0.928171
genus_Paraprevotella	-0.00104891	0.00712235	1e-05	1e-05	0.883245	0.881656	0.881992	9.41503e-06	nan	0.997666
genus_Parasutterella	-0.00167496	0.00677603	1e-05	1e-05	0.805318	0.802704	0.803299	9.41503e-06	0.353193	0.997666
genus_Parvimonas	-0.00902089	0.00655499	1e-05	1e-05	0.172141	0.166337	0.171899	9.41503e-06	nan	0.70532
genus_Peptoniphilus	-0.0126769	0.00673995	1e-05	1e-05	0.063189	0.0596577	0.0653333	9.41503e-06	0.809239	0.496189
genus_Peptostreptococcus	-0.00609186	0.00716942	1e-05	1e-05	0.397722	0.391284	0.394467	9.41503e-06	nan	0.828558
genus_Phascolarctobacterium	0.00512813	0.00682187	0.0605598	0.0840401	0.45416	0.445794	0.460227	0.0268541	0.165923	0.828558
genus_Porphyromonas	-0.00795722	0.00717426	1e-05	1e-05	0.270295	0.263783	0.268318	9.41503e-06	nan	0.729821
genus_Prevotella	-0.00233779	0.00683788	1e-05	1e-05	0.733223	0.729708	0.730588	9.41503e-06	nan	0.972943
genus_Pseudomonas	-0.00100796	0.00712449	0.158651	0.197036	0.887806	0.915712	0.918796	0.139641	0.200448	0.997666
genus_Roseburia	0.00313143	0.00713279	1e-05	100000	0.661689	0.174828	0.657211	9.41503e-06	0.232874	0.70532
genus_Rothia	0.00217962	0.00657007	0.26001	100000	0.740841	0.444214	0.728341	0.188401	0.196881	0.828558
genus_Ruminococcus	0.00113931	0.00717784	1e-05	1e-05	0.874236	0.872526	0.872891	9.41503e-06	0.351283	0.997666
genus_Scardovia	-0.00865601	0.00652418	1e-05	1e-05	0.187908	0.181929	0.187344	9.41503e-06	0.394482	0.70532
genus_Slackia	-0.0144484	0.00707923	1e-05	1e-05	0.0441522	0.0413289	0.0465787	9.41503e-06	0.518304	0.496189
genus_Solobacterium	0.00660428	0.00710571	1e-05	1e-05	0.355124	0.348567	0.352179	9.41503e-06	0.72863	0.823514
genus_Sphingomonas	-0.00711918	0.00710317	1e-05	0.0221089	0.318878	0.310437	0.315113	9.41503e-06	0.194666	0.800239
genus_Sporacetigenium	-0.0134237	0.0071433	0.00390688	0.0169615	0.0634172	0.0598849	0.065564	0.00470775	0.145353	0.496189
genus_Staphylococcus	-0.00888222	0.0071772	1e-05	1e-05	0.219062	0.212812	0.21791	9.41503e-06	1.72772	0.70532
genus_Streptococcus	0.00328802	0.00692621	0.320044	0.387011	0.636122	0.615754	0.625772	0.214648	0.209435	0.939836
genus_Subdoligranulum	0.00296051	0.00692201	0.101659	0.12974	0.669883	0.657428	0.661767	0.0779958	0.186721	0.946093
genus_Succinivibrio	0.00250261	0.00718183	0.0935011	0.126816	0.728296	0.739483	0.742745	0.0924985	0.208147	0.974773
genus_Turicibacter	-0.0126281	0.00719428	0.0152049	0.0312654	0.0825727	0.0842268	0.0943073	0.059309	0.179517	0.542795
genus_Veillonella	0.00951644	0.00662419	0.398689	0.446124	0.154255	0.147354	0.156286	0.245008	0.17323	0.70532
order_Burkholderiales	-0.00191783	0.0062863	0.470152	0.704328	0.761001	0.809728	0.813939	0.342862	0.320908	0.997666
order_Clostridiales	0.00276572	0.00698825	1e-05	1e-05	0.693203	0.689215	0.690278	9.41503e-06	0.187037	0.96324
order_Desulfovibrionales	-0.00649087	0.00702992	1e-05	1e-05	0.358281	0.351731	0.35531	9.41503e-06	0.365801	0.823514
order_Oceanospirillales	0.00126885	0.00670988	0.328022	0.388511	0.850434	0.84032	0.841226	0.237169	0.206517	0.997666
order_Rhizobiales	-0.00634358	0.00723208	1e-05	1e-05	0.382717	0.376229	0.379559	9.41503e-06	0.95093	0.828558
order_Selenomonadales	-0.0100605	0.00649542	1e-05	1e-05	0.124885	0.119799	0.125683	9.41503e-06	nan	0.661746
order_Sphingobacteriales	-0.0140353	0.00688442	0.0297998	0.0499412	0.0443812	0.0422727	0.0478778	0.0456669	0.193339	0.496189
order_Xanthomonadales	0.0013641	0.00725511	1e-05	1e-05	0.85128	0.849265	0.849703	9.41503e-06	0.468391	0.997666
phylum_Firmicutes	-0.00332169	0.00719972	1e-05	1e-05	0.645639	0.64112	0.642428	9.41503e-06	nan	0.941391
phylum_Proteobacteria	0.00510376	0.00654693	1e-05	0.0146196	0.43767	0.429186	0.434221	9.41503e-06	0.175599	0.828558
phylum_TM7	-0.000596959	0.00716887	0.0327477	0.0507925	0.933819	0.945615	0.94648	0.0331626	0.164925	0.997666

## Sheet: summer
bacteria	beta	se	l_remle	l_mle	p_wald	p_lrt	p_score	pve	se_pve	lrt_qvalue
class_Actinobacteria	-0.0116806	0.00693477	0.065853	0.0890118	0.0956168	0.0904656	0.0973356	0.0399195	0.168696	0.44802
class_Alphaproteobacteria	0.00449178	0.00698612	1e-05	1e-05	0.521904	0.516087	0.518243	9.35444e-06	nan	0.792923
class_Gammaproteobacteria	-0.00756419	0.00640365	0.783696	100000	0.240658	0.0210818	0.0254201	0.411651	0.340536	0.21925
family_Bacillaceae	0.00897024	0.00681026	1e-05	1e-05	0.191164	0.185019	0.190523	9.35444e-06	0.888298	0.520052
family_Carnobacteriaceae	0.000753999	0.00699404	0.0214501	0.0369605	0.914392	0.913866	0.914116	0.0212053	0.151996	0.998631
family_Coriobacteriaceae	-0.00561051	0.00686811	1e-05	1e-05	0.416171	0.409667	0.412741	9.35444e-06	0.235342	0.792923
family_Enterobacteriaceae	-0.00219369	0.00684668	1e-05	100000	0.749414	0.413368	0.416406	9.35444e-06	0.264825	0.792923
family_Enterococcaceae	0.0121867	0.00617851	1e-05	1e-05	0.0516638	0.0484748	0.0540502	9.35444e-06	nan	0.343346
family_Erysipelotrichaceae	0.00213566	0.00700201	1e-05	100000	0.761073	0.156436	0.162208	9.35444e-06	0.422501	0.485455
family_Flavobacteriaceae	0.00133718	0.00653161	0.959622	100000	0.838255	0.866566	0.866957	0.539777	0.522992	0.998631
family_Fusobacteriaceae	-0.00707057	0.00666704	1e-05	1e-05	0.291774	0.296	0.313551	0.0240099	0.210467	0.699636
family_Incertae_Sedis_XI	-0.0091252	0.00673934	1e-05	1e-05	0.179158	0.173143	0.178764	9.35444e-06	nan	0.514481
family_Lachnospiraceae	-0.00207244	0.00674104	1e-05	1e-05	0.75923	0.755961	0.75675	9.35444e-06	0.380564	0.960841
family_Lactobacillaceae	0.00688688	0.00681361	0.154655	0.194226	0.314875	0.304653	0.310755	0.113734	0.189591	0.704087
family_Neisseriaceae	0.0034315	0.00676402	0.0351704	0.0462718	0.613187	0.612782	0.61515	0.0374457	0.128979	0.838544
family_Pasteurellaceae	-0.0100193	0.0066577	0.233485	0.270052	0.135884	0.130015	0.13603	0.177354	0.183357	0.482914
family_Peptostreptococcaceae	-0.00866718	0.00623455	0.882164	100000	0.167939	0.473257	0.475757	0.494422	0.397225	0.792923
family_Porphyromonadaceae	-0.00135037	0.00704384	1e-05	1e-05	0.848406	0.846308	0.846765	9.35444e-06	0.176453	0.998631
family_Pseudomonadaceae	-0.00425177	0.00622787	0.141205	100000	0.496569	0.255187	0.259921	0.126868	0.203109	0.647304
family_Ruminococcaceae	-0.00273624	0.00681062	1e-05	1e-05	0.688823	0.684694	0.685804	9.35444e-06	0.219731	0.891921
family_Sutterellaceae	-0.00653289	0.0069844	1e-05	100000	0.352137	0.118083	0.349155	9.35444e-06	0.378754	0.476979
family_Veillonellaceae	-8.65706e-05	0.00677086	0.0488354	0.0683315	0.989827	0.999868	0.999869	0.045682	0.16433	0.999868
genus_Abiotrophia	-0.0119638	0.00632379	0.167069	100000	0.0617604	0.049521	0.0551222	0.166151	0.308983	0.343346
genus_Acetivibrio	0.00696958	0.00639847	0.593296	0.701788	0.278982	0.286937	0.295469	0.39258	0.212137	0.693987
genus_Acinetobacter	-0.00515791	0.00691876	1e-05	1e-05	0.457937	0.451659	0.454345	9.35444e-06	nan	0.792923
genus_Actinomyces	0.00641929	0.00672488	1e-05	1e-05	0.342387	0.335665	0.339496	9.35444e-06	1.0637	0.729776
genus_Adlercreutzia	-0.0105975	0.00679927	1e-05	1e-05	0.122636	0.117481	0.123506	9.35444e-06	nan	0.476979
genus_Akkermansia	0.00616586	0.00685986	0.030745	0.0571788	0.371167	0.387199	0.401434	0.0660484	0.209541	0.788841
genus_Alistipes	0.00691126	0.00694436	1e-05	0.0098968	0.322321	0.314586	0.319636	9.35444e-06	0.138482	0.711239
genus_Anaerococcus	-0.0104784	0.00675773	1e-05	1e-05	0.124552	0.11936	0.125377	9.35444e-06	0.439112	0.476979
genus_Anaerofilum	0.00724384	0.0066638	0.306442	100000	0.279953	0.0605923	0.276228	0.205927	0.200502	0.370682
genus_Anaerofustis	0.00605212	0.00684449	1e-05	1e-05	0.378953	0.372308	0.375753	9.35444e-06	0.503849	0.788841
genus_Anaerostipes	-0.00197739	0.00674129	1e-05	1e-05	0.769957	0.766825	0.76757	9.35444e-06	0.26128	0.960841
genus_Anaerotruncus	0.00141115	0.00598529	1.24513	100000	0.814153	0.0948424	0.90512	0.566557	0.229664	0.448346
genus_Atopobium	0.000689968	0.00706407	0.00345722	0.0161737	0.922412	0.921814	0.922039	0.00446718	0.142401	0.998631
genus_Bacteroides	-0.000770466	0.00699607	0.00753765	0.0605407	0.912555	0.917879	0.918234	0.0129604	0.281224	0.998631
genus_Barnesiella	0.00272624	0.00655076	0.639279	100000	0.678286	0.148731	0.154566	0.373435	0.269608	0.485455
genus_Bifidobacterium	-0.00924214	0.00677552	0.164527	100000	0.175992	0.0382237	0.175053	0.115016	0.202954	0.326899
genus_Blautia	0.00610311	0.00687841	1e-05	100000	0.377317	0.95105	0.951188	0.0287355	0.27507	0.999333
genus_Butyricicoccus	0.0020717	0.00678922	1e-05	1e-05	0.760968	0.757721	0.758503	9.35444e-06	nan	0.960841
genus_Butyricimonas	0.00170156	0.00699574	1e-05	1e-05	0.808389	0.805756	0.806354	9.35444e-06	nan	0.997603
genus_Campylobacter	-0.00914388	0.00661238	0.502047	100000	0.170173	0.0156842	0.165414	0.320756	0.37529	0.211808
genus_Clostridium	-0.0148488	0.00618048	0.938473	1.25144	0.0183597	0.0183296	0.0293342	0.300344	0.256842	0.211808
genus_Collinsella	-0.00882959	0.00669388	1e-05	1e-05	0.190535	0.184395	0.189907	9.35444e-06	0.213747	0.520052
genus_Coprobacillus	-0.000231625	0.0066276	0.611453	100000	0.972199	0.203728	0.209037	0.374267	0.312761	0.543274
genus_Coprococcus	-0.00358894	0.00684054	0.0595066	0.0751503	0.601125	0.595541	0.597163	0.0535518	0.146795	0.825818
genus_Corynebacterium	0.00434385	0.00699775	1e-05	1e-05	0.536351	0.530654	0.532701	9.35444e-06	nan	0.792923
genus_Desulfovibrio	-0.00880693	0.00652602	0.39843	100000	0.180596	0.0152157	0.187756	0.182115	0.302589	0.211808
genus_Dialister	-0.00789491	0.00673646	0.0327173	0.0497172	0.244338	0.236431	0.243237	0.0154224	0.15126	0.614721
genus_Dolosigranulum	0.0073616	0.00675823	0.0947171	0.130161	0.278971	0.269332	0.275781	0.0656789	0.196465	0.666916
genus_Dorea	0.000376691	0.00697891	1e-05	1e-05	0.957076	0.956475	0.956597	9.35444e-06	0.361854	0.999333
genus_Eggerthella	0.00539536	0.00693132	0.0544281	0.0921642	0.438395	0.42887	0.432231	0.0432219	0.224868	0.792923
genus_Eubacterium	-0.0110213	0.00687651	0.0996452	0.130713	0.112534	0.10672	0.113262	0.0714477	0.19186	0.476979
genus_Faecalibacterium	-0.00981529	0.00696319	1e-05	1e-05	0.162143	0.15634	0.162114	9.35444e-06	0.138807	0.485455
genus_Finegoldia	-0.0106435	0.00661316	1e-05	100000	0.11106	0.018317	0.0224293	9.35444e-06	nan	0.211808
genus_Fusobacterium	-0.00442934	0.00669619	0.0162961	0.0432232	0.510018	0.541361	0.562114	0.0532574	0.221054	0.792923
genus_Gemella	-0.000182085	0.00657065	1e-05	1e-05	0.977954	0.977645	0.977708	9.35444e-06	nan	0.999868
genus_Gordonibacter	0.0125775	0.00604107	1e-05	1e-05	0.040214	0.0375	0.0427325	9.35444e-06	0.266975	0.326899
genus_Holdemania	0.0038564	0.00677057	1e-05	1e-05	0.570395	0.565005	0.566809	9.35444e-06	nan	0.804938
genus_Howardella	0.00605832	0.00616834	1e-05	1e-05	0.328682	0.480669	0.99758	9.35444e-06	0.429015	0.792923
genus_Lachnobacterium	0.00874829	0.00665269	0.203374	0.399805	0.191888	0.19768	0.203648	0.228776	0.336833	0.541018
genus_Lactobacillus	0.00956871	0.00682746	1e-05	1e-05	0.164542	0.158706	0.164459	9.35444e-06	0.211542	0.485455
genus_Lactococcus	0.00637137	0.00656785	0.532696	100000	0.334633	0.00316059	0.00494649	0.299965	0.379066	0.164351
genus_Leuconostoc	0.0121589	0.00694163	1e-05	0.011182	0.0832878	0.0791093	0.0851229	9.35444e-06	0.16036	0.411368
genus_Megamonas	0.0103972	0.00678737	1e-05	1e-05	0.129109	0.123831	0.129828	9.35444e-06	nan	0.476979
genus_Megasphaera	-0.00564313	0.00668697	1e-05	1e-05	0.400989	0.394421	0.397642	9.35444e-06	0.208976	0.788841
genus_Mitsuokella	0.0040393	0.00641084	1e-05	1e-05	0.530261	0.524513	0.526605	9.35444e-06	0.166827	0.792923
genus_Mogibacterium	0.00420915	0.00680715	1e-05	1e-05	0.537929	0.532246	0.534281	9.35444e-06	0.266911	0.792923
genus_Odoribacter	-0.0129004	0.0068813	1e-05	1e-05	0.0641139	0.060474	0.06629	9.35444e-06	nan	0.370682
genus_Olsenella	0.00653951	0.00647218	0.30536	100000	0.315041	0.00634987	0.306858	0.20635	0.297591	0.191778
genus_Oribacterium	-0.000687819	0.00698975	0.154308	0.240225	0.921833	0.957013	0.958363	0.139024	0.291119	0.999333
genus_Oscillibacter	0.00270458	0.00676355	1e-05	1e-05	0.690206	0.686093	0.687196	9.35444e-06	0.283916	0.891921
genus_Parabacteroides	-0.00538333	0.00686408	1e-05	1e-05	0.434961	0.428551	0.431446	9.35444e-06	nan	0.792923
genus_Paraprevotella	0.000970376	0.00694963	1e-05	1e-05	0.889268	0.887726	0.888051	9.35444e-06	0.330042	0.998631
genus_Parasutterella	-0.0045088	0.00703698	1e-05	1e-05	0.523345	0.517539	0.519684	9.35444e-06	nan	0.792923
genus_Parvimonas	0.000242139	0.006835	0.120194	100000	0.971819	0.0750313	0.919005	0.105498	0.330217	0.411368
genus_Peptoniphilus	-0.00952725	0.00677824	1e-05	1e-05	0.163335	0.157516	0.163279	9.35444e-06	nan	0.485455
genus_Peptostreptococcus	-0.00657404	0.00690356	1e-05	1e-05	0.34354	0.33682	0.340638	9.35444e-06	nan	0.729776
genus_Phascolarctobacterium	0.00426762	0.00665035	1e-05	0.0891704	0.522708	0.534057	0.540383	0.000239832	0.433224	0.792923
genus_Prevotella	0.000833372	0.00684605	0.278206	0.379388	0.903387	0.887951	0.888772	0.210817	0.276145	0.998631
genus_Pseudomonas	-0.000786623	0.00617685	0.0972166	0.127932	0.898951	0.907539	0.908317	0.0883143	0.192376	0.998631
genus_Roseburia	-0.00298659	0.00681807	0.0736037	0.110939	0.662418	0.654568	0.656023	0.0635493	0.217944	0.872758
genus_Rothia	0.0099885	0.00692589	1e-05	1e-05	0.152757	0.147087	0.152935	9.35444e-06	0.367668	0.485455
genus_Ruminococcus	-0.00500776	0.00685473	1e-05	1e-05	0.46697	0.460749	0.463356	9.35444e-06	0.249399	0.792923
genus_Scardovia	0.0113688	0.00634412	0.0486155	100000	0.0765282	0.000641374	0.0855889	9.35444e-06	0.302829	0.0667029
genus_Slackia	-0.00560382	0.00662642	1e-05	1e-05	0.4	0.393428	0.39666	9.35444e-06	0.193371	0.788841
genus_Solobacterium	-0.000891042	0.00666407	0.2627	0.416497	0.893935	0.883977	0.884575	0.206866	0.334765	0.998631
genus_Sporacetigenium	-0.0127012	0.00669864	0.0571882	100000	0.0611925	0.00922008	0.0637184	0.0269758	0.181301	0.191778
genus_Staphylococcus	0.00285132	0.00692098	1e-05	100000	0.681343	0.533064	0.535093	9.35444e-06	0.337466	0.792923
genus_Streptococcus	0.00526778	0.00693241	1e-05	1e-05	0.449336	0.443007	0.44577	9.35444e-06	0.311899	0.792923
genus_Subdoligranulum	0.00101908	0.00686346	1e-05	1e-05	0.882301	0.880663	0.88101	9.35444e-06	0.170632	0.998631
genus_Turicibacter	-0.00523556	0.00673895	0.279551	0.364853	0.439271	0.479861	0.500162	0.265874	0.254353	0.792923
genus_Veillonella	0.000746789	0.0070553	1e-05	1e-05	0.915941	0.914767	0.915011	9.35444e-06	0.151797	0.998631
order_Bacillales	0.00395455	0.00669015	1e-05	0.0188858	0.555952	0.548947	0.551061	9.35444e-06	0.196303	0.792923
order_Bacteroidales	-0.00127797	0.0070614	1e-05	1e-05	0.856795	0.85481	0.855239	9.35444e-06	0.21791	0.998631
order_Burkholderiales	-0.012063	0.00681991	0.101262	0.153147	0.0803543	0.0753871	0.0816417	0.0694982	0.253337	0.411368
order_Clostridiales	0.000145329	0.00672687	1e-05	1e-05	0.982812	0.982571	0.98262	9.35444e-06	nan	0.999868
order_Desulfovibrionales	-0.0099843	0.00658243	0.503001	100000	0.132858	0.00753431	0.132944	0.283271	0.247769	0.191778
order_Rhizobiales	-1.85394e-05	0.00698776	1e-05	100000	0.997889	0.995038	0.995052	9.35444e-06	nan	0.999868
order_Selenomonadales	0.000322287	0.00689867	0.26853	0.31882	0.962843	0.960897	0.961013	0.204648	0.203029	0.999333
order_Sphingobacteriales	-0.00338688	0.00701176	1e-05	1e-05	0.630262	0.625475	0.626901	9.35444e-06	0.171553	0.844798
phylum_Firmicutes	0.00432636	0.00670928	1e-05	1e-05	0.520695	0.514867	0.517033	9.35444e-06	nan	0.792923
phylum_Proteobacteria	-0.0132472	0.00645025	0.048317	0.0724973	0.0429339	0.0408623	0.0487734	9.35444e-06	0.158079	0.326899
phylum_TM7	0.000380719	0.00650969	1e-05	100000	0.953493	0.579482	0.952975	9.35444e-06	nan	0.814407

## Sheet: seasons_combined
bacteria	beta	se	l_remle	l_mle	p_wald	p_lrt	p_score	pve	se_pve	lrt_qvalue
class_Actinobacteria	-0.0171432	0.00540276	1e-05	1e-05	0.00189882	0.00170924	0.00257119	9.42574e-06	0.172287	0.0799399
class_Alphaproteobacteria	-0.00325239	0.00577811	1e-05	1e-05	0.574523	0.570708	0.571968	9.42574e-06	nan	0.844062
class_Gammaproteobacteria	0.00261519	0.00554659	0.616004	0.801313	0.638108	0.611504	0.617891	0.361024	0.246646	0.844062
family_Bacillaceae	-0.00166345	0.00545374	1e-05	1e-05	0.760866	0.758551	0.759106	9.42574e-06	0.398748	0.844062
family_Campylobacteraceae	-0.00295076	0.00526017	0.534502	0.656671	0.575827	0.565517	0.567494	0.33943	0.228292	0.844062
family_Carnobacteriaceae	-0.000690319	0.00553407	1e-05	1e-05	0.90093	0.899946	0.900151	9.42574e-06	0.11134	0.844062
family_Clostridiaceae	0.00243346	0.00585447	1e-05	1e-05	0.678372	0.675343	0.676167	9.42574e-06	0.597019	0.844062
family_Coriobacteriaceae	-0.00648992	0.00538806	1e-05	1e-05	0.230673	0.22605	0.229668	9.42574e-06	nan	0.784817
family_Enterobacteriaceae	0.00519623	0.00564494	0.0939285	0.121697	0.359079	0.350723	0.355965	0.0689719	0.169105	0.844062
family_Enterococcaceae	0.00460433	0.00528411	0.0528068	0.100789	0.385232	0.389279	0.393554	0.0708545	0.257576	0.844062
family_Erysipelotrichaceae	-0.00354337	0.00536548	0.576099	0.745104	0.510211	0.536826	0.544236	0.39054	0.254353	0.844062
family_Flavobacteriaceae	-0.00663627	0.00543548	1e-05	1e-05	0.224415	0.219823	0.22349	9.42574e-06	0.125121	0.784817
family_Fusobacteriaceae	-0.00306765	0.00533684	0.031245	0.0431856	0.566455	0.582965	0.592981	0.0459751	0.133465	0.844062
family_Incertae_Sedis_XI	-0.00813055	0.00555215	1e-05	1e-05	0.145595	0.141617	0.145822	9.42574e-06	nan	0.746028
family_Lachnospiraceae	0.00431711	0.00517332	0.430855	0.581637	0.405594	0.384631	0.40472	0.247408	0.245261	0.844062
family_Neisseriaceae	0.00303606	0.00520855	0.329588	0.385052	0.56101	0.55722	0.558548	0.242546	0.195841	0.844062
family_Pasteurellaceae	-0.00244523	0.00579338	0.25346	0.289151	0.673697	0.682255	0.684866	0.204646	0.172602	0.844062
family_Porphyromonadaceae	0.000526599	0.00575574	1e-05	1e-05	0.927249	0.926524	0.926673	9.42574e-06	0.143515	0.853429
family_Prevotellaceae	0.00177172	0.00561003	1e-05	1e-05	0.752672	0.750284	0.750863	9.42574e-06	0.188462	0.844062
family_Ruminococcaceae	-0.00153116	0.0055658	0.154664	0.185835	0.783693	0.766978	0.772999	0.12075	0.170804	0.844062
family_Sutterellaceae	-0.000788356	0.00576533	0.00218371	0.0171594	0.891456	0.900773	0.901846	0.00671509	0.150007	0.844062
family_Veillonellaceae	-0.00310795	0.00529749	0.187878	0.225925	0.558474	0.56028	0.562379	0.161201	0.194985	0.844062
genus_Abiotrophia	-0.0125522	0.00522138	1e-05	1e-05	0.0176849	0.0165832	0.0193678	9.42574e-06	nan	0.310995
genus_Acetivibrio	-0.000754783	0.00576058	0.0953041	0.117502	0.895966	0.880439	0.883157	0.0809555	0.161131	0.844062
genus_Acinetobacter	-0.00919906	0.00549945	1e-05	1e-05	0.0968832	0.0935957	0.0979203	9.42574e-06	nan	0.603482
genus_Actinomyces	0.00272311	0.00547833	1e-05	1e-05	0.620013	0.616523	0.617577	9.42574e-06	nan	0.844062
genus_Adlercreutzia	-0.0103173	0.00547872	1e-05	1e-05	0.0620038	0.0594437	0.0635727	9.42574e-06	nan	0.603482
genus_Akkermansia	0.00195441	0.00574485	1e-05	0.0029006	0.734275	0.733774	0.735291	9.42574e-06	0.145349	0.844062
genus_Alistipes	0.00302281	0.00571124	0.0566536	0.0672832	0.597554	0.590678	0.597402	0.0418021	0.112083	0.844062
genus_Anaerococcus	-0.0111973	0.00536404	1e-05	1e-05	0.0388754	0.036968	0.0406669	9.42574e-06	0.178276	0.476721
genus_Anaerofilum	0.00543427	0.00566666	0.321941	0.358047	0.339415	0.335259	0.338036	0.238079	0.16392	0.844062
genus_Anaerofustis	0.00198406	0.00579201	1e-05	1e-05	0.732511	0.729944	0.730585	9.42574e-06	0.204359	0.844062
genus_Anaerostipes	-0.00323705	0.00573613	1e-05	1e-05	0.573544	0.569723	0.570987	9.42574e-06	0.179426	0.844062
genus_Anaerotruncus	-0.00234539	0.00519758	0.0238416	0.0352174	0.652594	0.644648	0.650815	0.0136822	0.122393	0.844062
genus_Atopobium	0.00115543	0.00554165	1e-05	1e-05	0.835178	0.833556	0.833912	9.42574e-06	0.192754	0.844062
genus_Bacteroides	0.0024615	0.00592984	1e-05	0.0111776	0.678777	0.672748	0.676574	9.42574e-06	0.173683	0.844062
genus_Barnesiella	0.00190736	0.00555825	0.279458	0.323363	0.732055	0.722409	0.723948	0.208478	0.182456	0.844062
genus_Bifidobacterium	-0.0177598	0.00561548	0.0741882	0.0892708	0.00196266	0.00177116	0.00265195	0.0695634	0.145636	0.0799399
genus_Blautia	0.000683623	0.00576885	1e-05	1e-05	0.90586	0.904924	0.905119	9.42574e-06	0.263224	0.844062
genus_Butyricicoccus	0.00317147	0.00573903	1e-05	1e-05	0.581515	0.577748	0.578974	9.42574e-06	0.189873	0.844062
genus_Butyricimonas	0.0051111	0.00576147	1e-05	1e-05	0.376719	0.371973	0.374435	9.42574e-06	0.210856	0.844062
genus_Clostridium	-0.0134246	0.00560038	0.0573182	0.0729889	0.0180059	0.0172261	0.0209264	0.0154542	0.12592	0.310995
genus_Collinsella	-0.0118885	0.00547179	1e-05	1e-05	0.03169	0.0300266	0.0334982	9.42574e-06	nan	0.451743
genus_Coprobacillus	0.00113243	0.00583417	0.108409	0.130262	0.84641	0.837225	0.838502	0.0922238	0.15808	0.844062
genus_Coprococcus	-0.000904467	0.00555186	0.367963	0.406522	0.87085	0.865156	0.865597	0.26025	0.158611	0.844062
genus_Corynebacterium	-0.00104905	0.00541668	0.00228844	0.00815797	0.846748	0.846047	0.846397	0.00329076	0.0954837	0.844062
genus_Desulfovibrio	-0.00444276	0.00537415	1e-05	1e-05	0.409988	0.405329	0.407553	9.42574e-06	0.207744	0.844062
genus_Dialister	-0.0098116	0.0052545	0.130343	0.14891	0.0642056	0.0636164	0.072428	0.0656678	0.131747	0.603482
genus_Dolosigranulum	0.00285229	0.00492844	0.40836	0.478647	0.563805	0.552111	0.554875	0.274214	0.201132	0.844062
genus_Dorea	-0.00327019	0.00542474	0.202541	0.251061	0.547714	0.548568	0.550311	0.171717	0.208684	0.844062
genus_Eggerthella	0.00375183	0.0057181	0.0148523	0.0311544	0.512945	0.505284	0.515087	9.42574e-06	0.144923	0.844062
genus_Eubacterium	-0.00839016	0.00583296	1e-05	1e-05	0.152819	0.148762	0.152929	9.42574e-06	0.219471	0.746028
genus_Faecalibacterium	-0.00703113	0.00562684	0.035103	0.0470221	0.213791	0.208363	0.213129	0.0228148	0.128033	0.783692
genus_Finegoldia	-0.00891856	0.0052637	1e-05	1e-05	0.0926882	0.0894758	0.0937942	9.42574e-06	nan	0.603482
genus_Fusobacterium	0.00432696	0.00535021	0.165342	0.201558	0.420198	0.411013	0.424573	0.107325	0.178257	0.844062
genus_Gemella	0.000265705	0.00522175	1e-05	1e-05	0.959499	0.959095	0.959177	9.42574e-06	0.28303	0.874506
genus_Gordonibacter	0.00679439	0.00539419	1e-05	1e-05	0.21017	0.205653	0.209431	9.42574e-06	1.13858	0.783692
genus_Holdemania	0.00354199	0.00551664	0.274197	0.339433	0.522012	0.505337	0.522765	0.175182	0.212217	0.844062
genus_Howardella	-0.00353566	0.00551156	1e-05	1e-05	0.522373	0.518228	0.519755	9.42574e-06	0.287778	0.844062
genus_Lachnobacterium	-0.00268564	0.00519077	0.359967	0.430368	0.6058	0.585167	0.601795	0.230881	0.200138	0.844062
genus_Lactobacillus	0.00128288	0.00541615	0.240025	0.302035	0.813151	0.791291	0.795666	0.181536	0.216881	0.844062
genus_Lactococcus	0.00309385	0.00536535	0.0347157	0.0558971	0.565223	0.556294	0.559629	0.0250906	0.164499	0.844062
genus_Leuconostoc	0.00684946	0.00537148	0.109134	0.128983	0.20462	0.198923	0.203498	0.0849343	0.148225	0.783692
genus_Megamonas	0.00395027	0.00510528	1e-05	1e-05	0.440533	0.435982	0.438001	9.42574e-06	nan	0.844062
genus_Megasphaera	-0.0020561	0.00528378	1e-05	0.00247906	0.697839	0.694665	0.695728	9.42574e-06	0.129446	0.844062
genus_Mitsuokella	-0.00129577	0.00485341	0.0292053	0.0390659	0.789924	0.78822	0.788696	0.0283265	0.118588	0.844062
genus_Mogibacterium	0.000947765	0.00556301	1e-05	1e-05	0.864995	0.86366	0.863946	9.42574e-06	nan	0.844062
genus_Odoribacter	-0.0079515	0.00583135	1e-05	1e-05	0.175151	0.170883	0.174914	9.42574e-06	0.395841	0.783692
genus_Olsenella	0.00243451	0.00549336	1e-05	0.00493046	0.658407	0.658736	0.661048	9.42574e-06	0.150269	0.844062
genus_Oribacterium	0.00601277	0.00582301	1e-05	1e-05	0.303791	0.298988	0.302014	9.42574e-06	nan	0.844062
genus_Oscillibacter	0.00206451	0.00561507	1e-05	1e-05	0.713738	0.711007	0.711709	9.42574e-06	0.254214	0.844062
genus_Parabacteroides	-0.00110898	0.00570282	1e-05	1e-05	0.84613	0.844613	0.844943	9.42574e-06	nan	0.844062
genus_Paraprevotella	-0.00156656	0.00576653	1e-05	1e-05	0.786329	0.784248	0.784731	9.42574e-06	0.918421	0.844062
genus_Parasutterella	0.000724874	0.00566805	1e-05	1e-05	0.898443	0.897435	0.897645	9.42574e-06	0.273315	0.844062
genus_Parvimonas	-0.00690075	0.0055112	1e-05	1e-05	0.21286	0.208328	0.212086	9.42574e-06	nan	0.783692
genus_Peptoniphilus	-0.00954361	0.00551355	1e-05	1e-05	0.0859303	0.0828454	0.0871457	9.42574e-06	nan	0.603482
genus_Peptostreptococcus	-0.00829622	0.0055887	1e-05	1e-05	0.140203	0.136287	0.140518	9.42574e-06	nan	0.746028
genus_Phascolarctobacterium	0.00513642	0.00551035	0.049456	0.0999474	0.353061	0.347913	0.350558	0.0492645	0.248288	0.844062
genus_Prevotella	0.00245512	0.00575587	0.11927	0.145926	0.670446	0.67257	0.673928	0.108621	0.174756	0.844062
genus_Pseudomonas	-7.64419e-05	0.00532195	0.14001	0.168643	0.988563	0.998102	0.998127	0.120437	0.17406	0.883306
genus_Roseburia	0.0011599	0.00533598	1e-05	1e-05	0.828272	0.826585	0.826958	9.42574e-06	0.126356	0.844062
genus_Rothia	0.0062895	0.00581806	0.020338	0.0291656	0.281765	0.276652	0.279893	0.0184793	0.114431	0.844062
genus_Ruminococcus	-0.000733046	0.00551924	0.157836	0.190006	0.894552	0.877449	0.879903	0.128864	0.177177	0.844062
genus_Scardovia	0.00217817	0.00544816	1e-05	1e-05	0.689987	0.687054	0.687837	9.42574e-06	nan	0.844062
genus_Slackia	-0.00847383	0.0055145	0.0878016	0.109116	0.126908	0.124643	0.134705	0.0399634	0.141217	0.746028
genus_Solobacterium	0.00230564	0.0053623	1e-05	1e-05	0.667956	0.664841	0.665704	9.42574e-06	0.257274	0.844062
genus_Sporacetigenium	-0.0143551	0.00527955	0.140168	0.1595	0.00747933	0.00730796	0.0100303	0.0654328	0.120326	0.219893
genus_Staphylococcus	-0.00469476	0.00534234	1e-05	1e-05	0.381205	0.376468	0.378897	9.42574e-06	nan	0.844062
genus_Streptococcus	0.00482316	0.00562232	0.171387	0.204674	0.392612	0.384259	0.387947	0.131602	0.17897	0.844062
genus_Subdoligranulum	0.00281186	0.00568174	1e-05	0.00445228	0.621544	0.618312	0.619375	9.42574e-06	0.118698	0.844062
genus_Turicibacter	-0.00944051	0.00548067	0.169429	0.20011	0.0874501	0.0888575	0.095641	0.176814	0.189884	0.603482
genus_Veillonella	0.00574569	0.00522797	0.235258	0.273848	0.273867	0.266619	0.270831	0.173793	0.17898	0.844062
order_Bacteroidales	0.00338889	0.0056451	1e-05	1e-05	0.549377	0.545397	0.546781	9.42574e-06	nan	0.844062
order_Burkholderiales	-0.00475055	0.00544609	0.397373	0.527571	0.384725	0.41898	0.431567	0.333536	0.25796	0.844062
order_Clostridiales	0.00195896	0.00546435	1e-05	1e-05	0.720575	0.717903	0.718582	9.42574e-06	0.216659	0.844062
order_Desulfovibrionales	-0.00534899	0.00566359	0.0141392	0.0256979	0.346761	0.340391	0.344111	0.00685566	0.127696	0.844062
order_Rhizobiales	-0.00671978	0.00535937	1e-05	1e-05	0.21224	0.207711	0.211474	9.42574e-06	nan	0.783692
order_Selenomonadales	-0.00387268	0.00532122	0.294639	0.341056	0.468109	0.462291	0.464182	0.219577	0.191117	0.844062
order_Sphingobacteriales	-0.0100837	0.00553105	1e-05	1e-05	0.0706763	0.0679123	0.0721655	9.42574e-06	0.110342	0.603482
phylum_Firmicutes	0.000145176	0.00531998	1e-05	1e-05	0.978273	0.978056	0.9781	9.42574e-06	nan	0.878572
phylum_Proteobacteria	0.000118239	0.00559996	1e-05	1e-05	0.983188	0.98302	0.983054	9.42574e-06	0.148393	0.878572
phylum_TM7	0.000616552	0.00531987	1e-05	1e-05	0.907921	0.907005	0.907195	9.42574e-06	0.352716	0.844062
