# Supplementary material for: Genome-Wide Association Studies of the Human Gut Microbiota
Source: PLoS One. 2015 Nov 3;10(11):e0140301. doi: 10.1371/journal.pone.0140301 (PMC4631601; doi:10.1371/journal.pone.0140301)
Supplement: S6 Table — This table contains tables of P-values and q-values for sex correlations done in GEMMA for the "winter", "summer", and "seasons combined" analyses. (XLSX) [file pone.0140301.s015.xlsx]

## Sheet: README
Table S6: Correlations of bacterial taxa to sex
This file contains tables of p-values and q-values for sex correlations done in GEMMA for the "winter", "summer", and "seasons combined" analyses. The column names are as follows:	Description:
bacteria	name of the bacterial taxon examined
beta	beta estimation from the model
se	standard error of the beta estimation
l_remle	remle estimates for lambda
l_mle	mle estimates for lambda
p_wald	p-value from Wald test
p_lrt	p-value from likelihood ratio test
p_score	p-value from Score test
pve	percent variance explained
se_pve	standard error of the percent variance explained estimation
lrt_qvalue	likelihood ratio test q-value

## Sheet: winter
bacteria	beta	se	l_remle	l_mle	p_wald	p_lrt	p_score	pve	se_pve	lrt_qvalue
class_Actinobacteria	-0.254994	0.19151	1e-05	1e-05	0.186352	0.182349	0.195368	0.000638103	0.239703	0.380229
class_Alphaproteobacteria	0.0386787	0.20976	1e-05	1e-05	0.854114	0.852137	0.852565	9.41503e-06	0.26089	0.768832
class_Gammaproteobacteria	0.199009	0.216241	0.146578	0.164855	0.359844	0.353139	0.35671	0.118365	0.165537	0.543215
family_Bacillaceae	-0.0199585	0.215752	1e-05	1e-05	0.926499	0.925494	0.925702	9.41503e-06	nan	0.789861
family_Bradyrhizobiaceae	0.204158	0.208358	1e-05	1e-05	0.329761	0.323175	0.327056	9.41503e-06	0.334556	0.522835
family_Campylobacteraceae	0.0947703	0.207343	1e-05	1e-05	0.64871	0.644224	0.645516	9.41503e-06	nan	0.728307
family_Carnobacteriaceae	0.0396878	0.210358	1e-05	1e-05	0.850773	0.848752	0.849191	9.41503e-06	0.157505	0.768832
family_Caulobacteraceae	-0.0648337	0.215309	0.135487	0.161819	0.764011	0.772224	0.774863	0.117443	0.199885	0.759024
family_Clostridiaceae	0.0901838	0.216468	0.571759	0.651907	0.677941	0.675092	0.676232	0.349835	0.208805	0.739234
family_Coriobacteriaceae	-0.0494778	0.205867	1e-05	1e-05	0.810609	0.808062	0.808639	9.41503e-06	nan	0.759024
family_Desulfovibrionaceae	0.564122	0.204802	1e-05	1e-05	0.00709919	0.00635237	0.00885372	9.41503e-06	0.604299	0.064702
family_Enterobacteriaceae	-0.0567564	0.210816	1e-05	1e-05	0.788368	0.785537	0.786195	9.41503e-06	0.308704	0.759024
family_Erysipelotrichaceae	-0.220058	0.212905	0.517358	0.590416	0.304064	0.29428	0.307449	0.283115	0.215361	0.508366
family_Fusobacteriaceae	-0.0163995	0.205352	0.133194	0.148979	0.936524	0.927292	0.928439	0.107159	0.156911	0.789861
family_Incertae_Sedis_XI	-0.377156	0.205807	1e-05	1e-05	0.070137	0.0663814	0.0721494	9.41503e-06	nan	0.242078
family_Lachnospiraceae	0.060849	0.216417	0.176122	0.213262	0.779221	0.791919	0.794786	0.1482	0.21944	0.759024
family_Leptotrichiaceae	0.132035	0.204363	0.21024	0.239584	0.519853	0.511013	0.514083	0.154121	0.191413	0.662181
family_Neisseriaceae	0.162834	0.213316	0.371522	0.45974	0.447231	0.447993	0.451923	0.266677	0.277088	0.627411
family_Oxalobacteraceae	0.348686	0.207505	0.0467023	0.0659702	0.0963135	0.0919541	0.0978957	0.0390335	0.204533	0.305454
family_Pasteurellaceae	0.20952	0.212965	0.781236	0.902679	0.327811	0.316137	0.322054	0.4066	0.203928	0.520422
family_Ruminococcaceae	0.0916167	0.211092	1e-05	1e-05	0.665307	0.661003	0.662206	9.41503e-06	0.266377	0.73838
family_Sphingomonadaceae	0.10035	0.210338	0.0463869	0.0598555	0.634441	0.627926	0.629693	0.035194	0.162354	0.728307
family_Succinivibrionaceae	0.19879	0.209897	0.00894115	0.024043	0.346106	0.33847	0.34518	9.41503e-06	0.196261	0.534836
family_Veillonellaceae	0.303108	0.192591	1e-05	1e-05	0.118996	0.114023	0.119929	9.41503e-06	nan	0.308267
family_Xanthomonadaceae	0.0192235	0.213612	1e-05	1e-05	0.928491	0.927513	0.927715	9.41503e-06	0.296988	0.789861
genus_Abiotrophia	0.402804	0.207008	1e-05	1e-05	0.0547599	0.0515236	0.0570468	9.41503e-06	0.146984	0.23022
genus_Acetivibrio	0.324936	0.208078	1e-05	1e-05	0.121853	0.116824	0.12272	9.41503e-06	nan	0.308267
genus_Acidaminococcus	0.340009	0.2081	1e-05	1e-05	0.105741	0.101046	0.106978	9.41503e-06	0.27556	0.308267
genus_Acinetobacter	-0.141504	0.210384	0.0757704	0.0924642	0.502906	0.497801	0.500101	0.0649148	0.177182	0.662181
genus_Actinobaculum	-0.376002	0.204891	1e-05	1e-05	0.0697527	0.0660091	0.0717727	9.41503e-06	0.203151	0.242078
genus_Actinomyces	-0.225775	0.210329	1e-05	1e-05	0.285913	0.27936	0.283721	9.41503e-06	nan	0.504099
genus_Adlercreutzia	-0.254141	0.196625	1e-05	1e-05	0.199451	0.19336	0.198661	9.41503e-06	0.258782	0.394424
genus_Akkermansia	-0.345843	0.212179	1e-05	1e-05	0.106567	0.101854	0.107785	9.41503e-06	0.200499	0.308267
genus_Alistipes	-0.0554222	0.212472	1e-05	1e-05	0.794801	0.792052	0.792686	9.41503e-06	0.363367	0.759024
genus_Allisonella	0.542263	0.202881	0.345867	0.379835	0.00891443	0.00857937	0.0117908	0.288362	0.169837	0.064702
genus_Anaerococcus	-0.554658	0.19712	1e-05	1e-05	0.00599923	0.00534545	0.00763942	9.41503e-06	0.185538	0.0626975
genus_Anaerofilum	-0.144476	0.210342	0.0572238	0.0716992	0.493916	0.499758	0.506964	0.0654914	0.17261	0.662181
genus_Anaerofustis	-0.275796	0.205999	1e-05	1e-05	0.183964	0.178025	0.183478	9.41503e-06	nan	0.380229
genus_Anaerostipes	-0.353482	0.21204	1e-05	1e-05	0.0989423	0.0944034	0.100334	9.41503e-06	0.286156	0.305454
genus_Anaerotruncus	-0.518462	0.200492	1e-05	1e-05	0.0112991	0.0102287	0.0133668	9.41503e-06	0.262979	0.0679816
genus_Atopobium	-0.229715	0.213595	1e-05	1e-05	0.285008	0.278457	0.282829	9.41503e-06	0.190078	0.504099
genus_Bacteroides	0.216883	0.205369	1e-05	1e-05	0.293734	0.287167	0.291441	9.41503e-06	0.447955	0.508366
genus_Barnesiella	0.200234	0.213497	0.244637	0.272832	0.35079	0.341992	0.348481	0.167819	0.172307	0.534836
genus_Bifidobacterium	-0.445815	0.196174	0.366466	100000	0.0254084	0.0386244	0.043782	0.370182	0.291025	0.190749
genus_Blautia	-0.00314695	0.207866	0.0156138	0.0540416	0.987954	0.992307	0.992341	0.00421802	0.290174	0.80552
genus_Butyricicoccus	0.0463597	0.213591	0.393915	0.471228	0.828656	0.832567	0.833212	0.270706	0.242371	0.765905
genus_Butyricimonas	0.273129	0.205922	1e-05	1e-05	0.188036	0.182055	0.187469	9.41503e-06	0.181033	0.380229
genus_Catenibacterium	0.366323	0.200416	1e-05	1e-05	0.0708547	0.0670769	0.0728529	9.41503e-06	nan	0.242078
genus_Chryseobacterium	-0.168875	0.214289	1e-05	1e-05	0.432704	0.426422	0.429274	9.41503e-06	0.234667	0.60625
genus_Clostridium	0.135264	0.212463	0.128222	0.145945	0.525955	0.522219	0.524535	0.108661	0.171523	0.662181
genus_Collinsella	0.186387	0.204985	1e-05	1e-05	0.365607	0.359072	0.362576	9.41503e-06	nan	0.543433
genus_Coprobacillus	-0.232551	0.213169	1e-05	1e-05	0.278187	0.271653	0.2761	9.41503e-06	0.217459	0.504099
genus_Coprococcus	0.126011	0.209065	0.909285	1.10883	0.548184	0.54297	0.544884	0.46078	0.239191	0.679313
genus_Corynebacterium	-0.216294	0.206055	0.0119181	0.0261492	0.296642	0.297977	0.305945	9.41503e-06	0.200712	0.508366
genus_Desulfovibrio	0.436344	0.202386	1e-05	1e-05	0.033722	0.0313606	0.0362166	9.41503e-06	nan	0.163481
genus_Dialister	-0.0460523	0.194482	1e-05	1e-05	0.813348	0.814601	0.828378	9.41503e-06	0.199583	0.759024
genus_Dolosigranulum	0.186727	0.212158	0.152569	0.168023	0.381105	0.374523	0.383745	0.102767	0.149595	0.557819
genus_Dorea	0.16912	0.213401	1e-05	1e-05	0.430132	0.423837	0.426712	9.41503e-06	0.250612	0.60625
genus_Eggerthella	-0.428774	0.211488	1e-05	1e-05	0.0455447	0.0426864	0.048587	9.41503e-06	0.25599	0.20027
genus_Enhydrobacter	-0.297898	0.212726	0.172128	0.203813	0.164799	0.173113	0.187054	0.19228	0.220249	0.380229
genus_Enterococcus	-0.581876	0.209819	2.02045	100000	0.00673294	0.00103492	0.00196337	0.495074	0.301604	0.0261931
genus_Eubacterium	-0.0129002	0.204062	1e-05	1e-05	0.949732	0.949044	0.949185	9.41503e-06	nan	0.795104
genus_Faecalibacterium	0.607082	0.205808	0.0913436	0.11249	0.0040425	0.00389886	0.00610765	0.137511	0.194248	0.0609736
genus_Finegoldia	-0.0613251	0.210451	1e-05	1e-05	0.77141	0.768365	0.769088	9.41503e-06	nan	0.759024
genus_Fusobacterium	0.0863468	0.212056	0.188311	0.20939	0.684825	0.706266	0.7165	0.165632	0.167095	0.750609
genus_Gemella	0.0296035	0.211557	0.0263013	0.0416636	0.889023	0.89173	0.89229	0.0219471	0.181837	0.786823
genus_Gordonibacter	-0.612631	0.201314	1e-05	1e-05	0.00305987	0.00268039	0.00427313	9.41503e-06	0.701051	0.0503018
genus_Holdemania	-0.284302	0.215665	0.849273	100000	0.190726	0.511595	0.513738	0.483137	0.299298	0.662181
genus_Howardella	-0.0010528	0.202898	1e-05	1e-05	0.995871	0.995815	0.995826	9.41503e-06	nan	0.80552
genus_Lachnobacterium	-0.173744	0.208486	0.917133	100000	0.406825	0.816998	0.817543	0.49474	0.271066	0.759024
genus_Lactobacillus	-0.492365	0.196173	0.564212	0.672142	0.0138456	0.0125427	0.0166885	0.277952	0.231339	0.0735577
genus_Lactococcus	0.00822907	0.188457	0.0222694	0.0324907	0.965267	0.964449	0.964548	0.0177351	0.150241	0.80086
genus_Leuconostoc	-0.132517	0.182733	0.0692159	0.0812445	0.470195	0.464831	0.47538	0.0388032	0.144018	0.64142
genus_Megamonas	0.281748	0.209439	0.363119	0.456826	0.181887	0.178073	0.183963	0.26073	0.294957	0.380229
genus_Megasphaera	0.510682	0.199176	1e-05	1e-05	0.011987	0.0108674	0.0140927	9.41503e-06	nan	0.0679816
genus_Mitsuokella	0.635788	0.191592	1e-05	1e-05	0.00130274	0.00111658	0.00208706	9.41503e-06	0.209227	0.0261931
genus_Mogibacterium	0.213895	0.21312	1e-05	1e-05	0.318216	0.311628	0.315634	9.41503e-06	nan	0.520422
genus_Odoribacter	0.0501417	0.213282	1e-05	1e-05	0.814663	0.812169	0.812731	9.41503e-06	0.173678	0.759024
genus_Olsenella	0.53467	0.203037	1e-05	1e-05	0.00993398	0.00896407	0.0119168	9.41503e-06	0.318826	0.064702
genus_Oribacterium	0.167113	0.202391	1e-05	1e-05	0.411138	0.404755	0.407807	9.41503e-06	0.73876	0.593428
genus_Oscillibacter	0.0872797	0.212081	1e-05	1e-05	0.681644	0.677524	0.678643	9.41503e-06	0.769121	0.739234
genus_Parabacteroides	0.292611	0.212532	1e-05	1e-05	0.171956	0.166155	0.171718	9.41503e-06	nan	0.380229
genus_Paraprevotella	0.104386	0.210355	1e-05	1e-05	0.620924	0.616145	0.617593	9.41503e-06	nan	0.728307
genus_Parasutterella	0.270844	0.20026	1e-05	1e-05	0.17958	0.173689	0.179184	9.41503e-06	0.550041	0.380229
genus_Parvimonas	-0.521669	0.194077	1e-05	1e-05	0.00854872	0.00768514	0.0104301	9.41503e-06	nan	0.064702
genus_Peptoniphilus	-0.372289	0.199141	1e-05	1e-05	0.064773	0.0611892	0.0668882	9.41503e-06	0.545467	0.242078
genus_Peptostreptococcus	-0.0597569	0.211689	1e-05	1e-05	0.778365	0.775407	0.776103	9.41503e-06	nan	0.759024
genus_Phascolarctobacterium	0.328523	0.203645	0.0768767	0.0951395	0.110161	0.117655	0.131636	0.126618	0.189909	0.308267
genus_Porphyromonas	-0.0653323	0.211803	1e-05	1e-05	0.758439	0.755232	0.756007	9.41503e-06	0.814057	0.759024
genus_Prevotella	0.472664	0.202399	1e-05	1e-05	0.0217259	0.0199886	0.0241451	9.41503e-06	nan	0.110329
genus_Pseudomonas	0.0309523	0.214633	0.158739	0.185588	0.885654	0.897233	0.898738	0.131386	0.195683	0.786823
genus_Roseburia	0.0878146	0.210647	1e-05	0.022335	0.677748	0.691524	0.697381	0.0109772	0.222846	0.745836
genus_Rothia	-0.545268	0.200433	0.243795	0.276459	0.00780974	0.00700515	0.00981229	0.147463	0.185472	0.064702
genus_Ruminococcus	0.330038	0.212191	1e-05	1e-05	0.123327	0.11827	0.12416	9.41503e-06	0.288182	0.308267
genus_Scardovia	-0.760294	0.193853	1e-05	1e-05	0.000170112	0.000143854	0.000505777	0.0332556	0.313463	0.00674912
genus_Slackia	0.321223	0.209027	1e-05	1e-05	0.127825	0.122684	0.128555	9.41503e-06	0.539901	0.31113
genus_Solobacterium	0.01709	0.209793	1e-05	1e-05	0.935254	0.934368	0.93455	9.41503e-06	0.546789	0.789861
genus_Sphingomonas	0.133266	0.209745	1e-05	0.0123902	0.526782	0.519968	0.522405	9.41503e-06	0.198182	0.662181
genus_Sporacetigenium	0.124916	0.210924	0.00485516	0.0141133	0.555163	0.55862	0.564067	0.0136148	0.150324	0.689697
genus_Staphylococcus	-0.101184	0.211884	1e-05	1e-05	0.634119	0.629478	0.63085	9.41503e-06	1.18434	0.728307
genus_Streptococcus	-0.338154	0.212123	0.290194	0.334305	0.114372	0.114696	0.122795	0.249166	0.21371	0.308267
genus_Subdoligranulum	-0.385683	0.20758	0.107341	0.127746	0.0664031	0.0648453	0.071895	0.11931	0.204466	0.242078
genus_Succinivibrio	0.00531287	0.21488	0.101899	0.126483	0.980329	0.977536	0.977611	0.0833275	0.202768	0.804607
genus_Turicibacter	-0.11403	0.212523	0.00437157	0.0149497	0.592885	0.586532	0.588403	9.41503e-06	0.160931	0.705591
genus_Veillonella	0.0776095	0.203717	0.421747	0.460292	0.704115	0.711948	0.714966	0.290947	0.172781	0.750609
order_Burkholderiales	0.786398	0.195685	0.536424	0.714535	0.000120412	9.74993e-05	0.000343655	0.183956	0.3548	0.00674912
order_Clostridiales	-0.053936	0.206371	1e-05	1e-05	0.79441	0.791656	0.792291	9.41503e-06	0.188603	0.759024
order_Desulfovibrionales	0.362026	0.207825	1e-05	1e-05	0.0848908	0.0807073	0.0865955	9.41503e-06	0.452154	0.280482
order_Oceanospirillales	0.250877	0.205472	0.349036	0.398993	0.225247	0.217048	0.22311	0.229211	0.201949	0.433325
order_Rhizobiales	0.0315537	0.213531	1e-05	1e-05	0.88285	0.881256	0.881594	9.41503e-06	nan	0.786823
order_Selenomonadales	0.261231	0.191843	1e-05	1e-05	0.176656	0.170799	0.17632	9.41503e-06	1.09089	0.380229
order_Sphingobacteriales	-0.224745	0.20355	0.00593864	0.0179203	0.27245	0.265204	0.270994	9.41503e-06	0.163237	0.504099
order_Xanthomonadales	-0.0980691	0.214272	1e-05	1e-05	0.64827	0.643779	0.645073	9.41503e-06	0.468212	0.728307
phylum_Firmicutes	0.116552	0.212634	1e-05	1e-05	0.584943	0.579807	0.581475	9.41503e-06	nan	0.705591
phylum_Proteobacteria	0.549466	0.194701	0.0358025	0.0492661	0.00585846	0.005204	0.00748815	0.0153297	0.17192	0.0626975
phylum_TM7	0.258443	0.213128	0.0471678	0.0607549	0.228414	0.22691	0.23427	0.0592891	0.17555	0.443577

## Sheet: summer
bacteria	beta	se	l_remle	l_mle	p_wald	p_lrt	p_score	pve	se_pve	lrt_qvalue
class_Actinobacteria	0.226429	0.214585	0.073456	0.0889703	0.294193	0.287661	0.296398	0.0345032	0.173278	0.440242
class_Alphaproteobacteria	0.116069	0.213298	1e-05	1e-05	0.58769	0.582466	0.584155	9.35444e-06	nan	0.639831
class_Gammaproteobacteria	0.422893	0.211828	0.887873	100000	0.0489472	0.023444	0.0279529	0.407503	0.382907	0.0998153
family_Bacillaceae	0.0935143	0.207758	1e-05	1e-05	0.653724	0.649194	0.650487	9.35444e-06	0.524624	0.639831
family_Carnobacteriaceae	0.17704	0.214564	0.018173	0.0269588	0.411514	0.410118	0.415374	0.0248208	0.154417	0.523044
family_Coriobacteriaceae	0.473411	0.209983	1e-05	1e-05	0.0266177	0.024568	0.0291519	9.35444e-06	0.293945	0.0998153
family_Enterobacteriaceae	0.301263	0.209198	1e-05	100000	0.153351	0.45007	0.45277	9.35444e-06	0.287636	0.548184
family_Enterococcaceae	0.169908	0.188278	1e-05	1e-05	0.369264	0.362593	0.366138	9.35444e-06	nan	0.504472
family_Erysipelotrichaceae	0.236157	0.213887	1e-05	100000	0.272516	0.33796	0.341767	0.0267082	0.311297	0.482848
family_Flavobacteriaceae	0.321064	0.218354	1.00684	100000	0.144984	0.016138	0.0200483	0.251962	0.506563	0.0925354
family_Fusobacteriaceae	0.587184	0.203988	1e-05	1e-05	0.00500265	0.0063489	0.0126417	0.148982	0.24367	0.0553013
family_Incertae_Sedis_XI	-0.243567	0.205661	1e-05	1e-05	0.239441	0.23292	0.237907	9.35444e-06	nan	0.371318
family_Lachnospiraceae	-0.0494418	0.205839	1e-05	1e-05	0.810731	0.808129	0.808718	9.35444e-06	0.402252	0.672161
family_Lactobacillaceae	0.351564	0.214287	0.191982	0.225186	0.104406	0.102034	0.115424	0.0807753	0.200753	0.244457
family_Neisseriaceae	0.40931	0.208518	0.0400021	0.0477124	0.0527753	0.0544726	0.0637097	9.35444e-06	0.126701	0.148868
family_Pasteurellaceae	0.0859165	0.210922	0.256194	0.287265	0.684738	0.672718	0.681563	0.173988	0.182474	0.639831
family_Peptostreptococcaceae	0.52844	0.206999	1.17604	100000	0.0123876	0.0487672	0.0543498	0.390179	0.441975	0.143066
family_Porphyromonadaceae	0.061321	0.215094	1e-05	1e-05	0.776238	0.773187	0.773907	9.35444e-06	0.178761	0.657389
family_Pseudomonadaceae	0.241485	0.195056	0.126626	0.149913	0.218962	0.215108	0.220848	0.115707	0.187893	0.350218
family_Ruminococcaceae	0.0664042	0.207958	1e-05	1e-05	0.750236	0.746854	0.747681	9.35444e-06	0.218908	0.655398
family_Sutterellaceae	-0.065606	0.213173	1e-05	1e-05	0.758984	0.758937	0.775671	9.35444e-06	0.322429	0.655398
family_Veillonellaceae	0.0256857	0.209095	0.0545233	0.0664678	0.902509	0.900652	0.900944	0.0440131	0.16376	0.712536
genus_Abiotrophia	0.60673	0.199189	0.168344	100000	0.00305103	0.0121107	0.0155748	0.34321	0.286527	0.0842475
genus_Acetivibrio	-0.0319426	0.208999	0.567647	0.645388	0.878873	0.877043	0.877403	0.345427	0.208991	0.710963
genus_Acinetobacter	0.33021	0.211368	1e-05	1e-05	0.121777	0.116639	0.122668	9.35444e-06	nan	0.262511
genus_Actinomyces	0.312715	0.205393	1e-05	1e-05	0.131424	0.126104	0.132089	9.35444e-06	0.660449	0.264015
genus_Adlercreutzia	-0.0837119	0.207334	1e-05	1e-05	0.687362	0.683216	0.684332	9.35444e-06	nan	0.639831
genus_Akkermansia	-0.307198	0.211297	0.0418558	0.057166	0.149501	0.152649	0.164089	0.0774348	0.201372	0.291682
genus_Alistipes	-0.129496	0.211955	1e-05	0.00321284	0.542783	0.537794	0.539971	9.35444e-06	0.136525	0.614525
genus_Anaerococcus	0.0965323	0.206074	1e-05	1e-05	0.640618	0.635943	0.637309	9.35444e-06	0.693433	0.639831
genus_Anaerofilum	-0.193919	0.212824	0.312906	100000	0.364668	0.340741	0.344517	0.243645	0.210303	0.482848
genus_Anaerofustis	-0.0766554	0.208917	1e-05	1e-05	0.714551	0.710729	0.711714	9.35444e-06	0.780266	0.639831
genus_Anaerostipes	0.17485	0.205891	1e-05	1e-05	0.398028	0.391449	0.3947	9.35444e-06	0.267421	0.516449
genus_Anaerotruncus	-0.47133	0.203412	1.11109	1.37051	0.0227923	0.0232778	0.0291318	0.56572	0.240738	0.0998153
genus_Atopobium	0.167275	0.215902	0.00276446	0.00964583	0.440529	0.434048	0.436896	9.35444e-06	0.142309	0.544488
genus_Bacteroides	-0.110749	0.21447	0.0194134	0.0505813	0.606866	0.598152	0.600644	9.35444e-06	0.284983	0.639831
genus_Barnesiella	0.440668	0.215393	0.59575	100000	0.0437199	0.105553	0.111612	0.378516	0.283225	0.244757
genus_Bifidobacterium	-0.329037	0.213156	0.187319	100000	0.126224	0.123954	0.12995	0.205149	0.219172	0.264015
genus_Blautia	0.208438	0.210009	1e-05	100000	0.323635	0.214222	0.394343	0.0575106	0.27466	0.350218
genus_Butyricicoccus	-0.0196446	0.207307	1e-05	1e-05	0.924718	0.923666	0.923883	9.35444e-06	nan	0.713836
genus_Butyricimonas	-0.269131	0.213725	1e-05	1e-05	0.211236	0.204907	0.210204	9.35444e-06	nan	0.348438
genus_Campylobacter	0.263172	0.21477	0.72885	100000	0.223671	0.0351675	0.0403065	0.186075	0.571562	0.12232
genus_Clostridium	0.644372	0.205889	0.931912	1.15024	0.00236656	0.00202309	0.00342932	0.440997	0.269412	0.0387022
genus_Collinsella	0.616454	0.204785	1e-05	1e-05	0.00339607	0.00297407	0.00470236	9.35444e-06	0.330949	0.0455157
genus_Coprobacillus	-0.0752996	0.216708	0.528212	100000	0.729058	0.793556	0.794199	0.325285	0.315386	0.667293
genus_Coprococcus	0.15277	0.21179	0.0720331	0.0824364	0.4726	0.466049	0.473093	0.0446249	0.146624	0.557227
genus_Corynebacterium	-0.0401107	0.213639	1e-05	1e-05	0.8515	0.849443	0.84989	9.35444e-06	nan	0.698927
genus_Desulfovibrio	0.441943	0.210173	0.317694	0.450044	0.0383106	0.0420032	0.0508501	0.341881	0.343713	0.135733
genus_Dialister	0.0767537	0.207216	0.0379411	0.0491444	0.711961	0.706465	0.716707	0.0148943	0.156565	0.639831
genus_Dolosigranulum	0.112948	0.209986	0.0854813	0.107973	0.592	0.590654	0.592898	0.0742476	0.20794	0.639831
genus_Dorea	0.286594	0.213233	1e-05	1e-05	0.182351	0.183248	0.205291	0.0278596	0.242334	0.333864
genus_Eggerthella	-0.301554	0.214212	0.0551939	0.0785886	0.162693	0.156283	0.163406	0.0145881	0.22322	0.291682
genus_Eubacterium	0.189043	0.214035	0.109873	0.132195	0.379488	0.371673	0.380313	0.0644431	0.183754	0.507871
genus_Faecalibacterium	-0.0821089	0.212388	1e-05	1e-05	0.699975	0.695978	0.697033	9.35444e-06	0.131934	0.639831
genus_Finegoldia	0.0907053	0.201642	1e-05	100000	0.653924	0.993598	0.993616	9.35444e-06	nan	0.732009
genus_Fusobacterium	0.612265	0.205371	0.00477832	0.0208844	0.00370189	0.00501684	0.00939251	0.174948	0.253242	0.0553013
genus_Gemella	0.552462	0.201127	1e-05	1e-05	0.00728238	0.00650426	0.00909645	9.35444e-06	0.259775	0.0553013
genus_Gordonibacter	-0.591748	0.184598	1e-05	1e-05	0.00187226	0.0016144	0.00284594	9.35444e-06	0.213145	0.0387022
genus_Holdemania	-0.269718	0.20682	1e-05	1e-05	0.195556	0.189367	0.194827	9.35444e-06	nan	0.336989
genus_Howardella	0.065306	0.188257	1e-05	1e-05	0.729487	0.725847	0.726764	9.35444e-06	0.33653	0.645843
genus_Lachnobacterium	-0.308745	0.210799	0.287079	0.449187	0.146543	0.145207	0.151192	0.243804	0.317367	0.284908
genus_Lactobacillus	-0.00132249	0.208241	1e-05	1e-05	0.994947	0.994876	0.994891	9.35444e-06	0.211391	0.732009
genus_Lactococcus	0.35137	0.213865	0.917363	100000	0.103922	0.195336	0.200735	0.642178	0.407267	0.339712
genus_Leuconostoc	0.0655157	0.211965	0.00979257	0.0195145	0.757978	0.76228	0.76532	0.0104708	0.165832	0.655398
genus_Megamonas	0.00843208	0.206971	1e-05	1e-05	0.967594	0.96714	0.967233	9.35444e-06	nan	0.725554
genus_Megasphaera	0.371396	0.204324	1e-05	1e-05	0.0724775	0.068566	0.0744884	9.35444e-06	0.272501	0.174891
genus_Mitsuokella	0.434521	0.196024	1e-05	1e-05	0.0291943	0.0270084	0.0317427	9.35444e-06	0.208052	0.103335
genus_Mogibacterium	0.49712	0.208196	1e-05	1e-05	0.0190669	0.0174519	0.0214868	9.35444e-06	0.308003	0.0925354
genus_Odoribacter	-0.0306112	0.209689	1e-05	1e-05	0.884264	0.882654	0.882995	9.35444e-06	0.60158	0.710963
genus_Olsenella	0.501674	0.207012	0.283475	100000	0.0174	0.102229	0.108292	0.463479	0.433935	0.244457
genus_Oribacterium	0.224602	0.219513	0.156012	0.217027	0.308996	0.298289	0.306383	0.0880493	0.265909	0.447556
genus_Oscillibacter	-0.389683	0.206748	1e-05	1e-05	0.0627179	0.0591256	0.06492	9.35444e-06	0.203239	0.156012
genus_Parabacteroides	0.127737	0.209552	1e-05	1e-05	0.543697	0.538064	0.540056	9.35444e-06	nan	0.614525
genus_Paraprevotella	0.0176804	0.212214	1e-05	1e-05	0.933789	0.932863	0.933054	9.35444e-06	0.334526	0.713836
genus_Parasutterella	-0.0973626	0.214845	1e-05	1e-05	0.651525	0.64697	0.648275	9.35444e-06	nan	0.639831
genus_Parvimonas	0.104677	0.213711	0.131363	0.205491	0.625477	0.625826	0.627921	0.100406	0.346509	0.639831
genus_Peptoniphilus	0.0803471	0.206748	1e-05	1e-05	0.698483	0.694468	0.695529	9.35444e-06	nan	0.639831
genus_Peptostreptococcus	0.427926	0.210972	1e-05	1e-05	0.0455131	0.0425711	0.04798	9.35444e-06	nan	0.135733
genus_Phascolarctobacterium	-0.00656551	0.203583	0.0152091	0.112519	0.974345	0.924764	0.931426	9.35444e-06	0.41092	0.713836
genus_Prevotella	-0.023186	0.218161	0.302056	0.381178	0.9156	0.90323	0.903977	0.211979	0.276322	0.712536
genus_Pseudomonas	0.375579	0.191903	0.0638424	0.0803196	0.053467	0.0503477	0.0559737	0.0584193	0.160344	0.143066
genus_Roseburia	-0.231983	0.211613	0.0826641	0.105898	0.275923	0.268836	0.277912	0.0353009	0.197523	0.419829
genus_Rothia	-0.103765	0.211245	1e-05	1e-05	0.624487	0.619639	0.621099	9.35444e-06	0.277232	0.639831
genus_Ruminococcus	0.454987	0.209598	0.000815115	0.0183024	0.0326111	0.0302436	0.035252	9.35444e-06	0.891658	0.110203
genus_Scardovia	-0.594656	0.194486	1e-05	100000	0.00294656	4.87132e-05	0.00416749	9.35444e-06	0.446421	0.00372758
genus_Slackia	0.296411	0.202398	1e-05	1e-05	0.146583	0.141007	0.1469	9.35444e-06	0.21979	0.283948
genus_Solobacterium	0.506361	0.211791	0.200587	0.298797	0.0189162	0.0176112	0.0216706	0.179439	0.290487	0.0925354
genus_Sporacetigenium	0.308847	0.206663	0.0529364	100000	0.138596	0.0181392	0.14278	0.007571	0.174532	0.0925354
genus_Staphylococcus	0.359068	0.211514	1e-05	100000	0.0930757	0.0247839	0.0946349	9.35444e-06	0.354699	0.0998153
genus_Streptococcus	-0.129804	0.211643	1e-05	1e-05	0.541231	0.536093	0.542851	9.35444e-06	0.289282	0.614525
genus_Subdoligranulum	-0.0876094	0.209594	1e-05	1e-05	0.676957	0.67269	0.67386	9.35444e-06	0.171614	0.639831
genus_Turicibacter	0.325079	0.214671	0.287166	0.343913	0.133491	0.127658	0.133648	0.194566	0.281067	0.264015
genus_Veillonella	0.217092	0.215511	1e-05	1e-05	0.316504	0.309769	0.313885	9.35444e-06	0.167965	0.455843
order_Bacillales	0.53461	0.204695	1e-05	1e-05	0.0105723	0.0101955	0.014577	0.0486591	0.215699	0.0780168
order_Bacteroidales	-0.0922982	0.215638	1e-05	1e-05	0.669667	0.665317	0.666524	9.35444e-06	0.227091	0.639831
order_Burkholderiales	0.174014	0.211883	0.0911999	0.126854	0.413685	0.406185	0.421744	0.0238761	0.236897	0.523044
order_Clostridiales	0.0127206	0.205414	1e-05	1e-05	0.95076	0.950071	0.950212	9.35444e-06	nan	0.719805
order_Desulfovibrionales	0.400301	0.213892	0.532506	100000	0.06456	0.05048	0.056104	0.405817	0.267896	0.143066
order_Rhizobiales	0.141712	0.213411	1e-05	100000	0.508384	0.388653	0.504721	9.35444e-06	0.725726	0.516449
order_Selenomonadales	0.0992018	0.219594	0.284366	0.324176	0.652547	0.660024	0.663642	0.218329	0.205687	0.639831
order_Sphingobacteriales	-0.159746	0.214122	1e-05	1e-05	0.457602	0.451322	0.454011	9.35444e-06	0.195572	0.548184
phylum_Firmicutes	0.0853411	0.204837	1e-05	1e-05	0.677953	0.673698	0.674862	9.35444e-06	nan	0.639831
phylum_Proteobacteria	0.557675	0.198594	0.0310917	0.0455167	0.00612388	0.00549966	0.00805497	9.35444e-06	0.176525	0.0553013
phylum_TM7	0.729206	0.199631	1e-05	1e-05	0.000437779	0.000363346	0.000874825	9.35444e-06	nan	0.0139018

## Sheet: seasons_combined
bacteria	beta	se	l_remle	l_mle	p_wald	p_lrt	p_score	pve	se_pve	lrt_qvalue
class_Actinobacteria	3.92239e-05	0.160043	1e-05	1e-05	0.999805	0.999803	0.999803	9.42574e-06	0.151927	0.416881
class_Alphaproteobacteria	0.121625	0.171566	1e-05	1e-05	0.4797	0.475325	0.477097	9.42574e-06	nan	0.27998
class_Gammaproteobacteria	0.422724	0.177968	0.688713	0.836673	0.0190557	0.0178959	0.0207708	0.395789	0.230931	0.0456487
family_Bacillaceae	0.0653294	0.161932	1e-05	1e-05	0.687316	0.684361	0.685153	9.42574e-06	0.404704	0.342424
family_Campylobacteraceae	0.126822	0.16752	0.570007	0.662944	0.45044	0.443788	0.445887	0.342852	0.236022	0.27998
family_Carnobacteriaceae	0.114213	0.16433	1e-05	1e-05	0.488333	0.484001	0.485721	9.42574e-06	0.113807	0.27998
family_Clostridiaceae	0.117778	0.173837	1e-05	1e-05	0.499329	0.495054	0.49671	9.42574e-06	0.452332	0.27998
family_Coriobacteriaceae	0.254617	0.160007	1e-05	1e-05	0.114071	0.110504	0.114821	9.42574e-06	nan	0.136711
family_Enterobacteriaceae	0.246957	0.170939	0.122671	0.143991	0.151042	0.148211	0.152664	0.110925	0.186082	0.16588
family_Enterococcaceae	-0.103861	0.158944	0.0816074	0.116854	0.514668	0.505279	0.51042	0.0457412	0.236093	0.27998
family_Erysipelotrichaceae	0.0218632	0.171529	0.609081	0.733313	0.898781	0.92289	0.924144	0.368375	0.244599	0.393319
family_Flavobacteriaceae	0.147455	0.161359	1e-05	1e-05	0.362566	0.357793	0.360361	9.42574e-06	0.123821	0.265385
family_Fusobacteriaceae	0.305359	0.159828	0.0460592	0.0545638	0.0583523	0.0666681	0.0797016	0.104426	0.139685	0.111475
family_Incertae_Sedis_XI	-0.353471	0.164921	1e-05	1e-05	0.034028	0.0322825	0.0358349	9.42574e-06	nan	0.0624082
family_Lachnospiraceae	0.0579541	0.163111	0.439973	0.53549	0.722959	0.729296	0.730369	0.297552	0.252052	0.344634
family_Neisseriaceae	0.277019	0.162608	0.340048	0.380588	0.0909398	0.0872456	0.0917706	0.227247	0.197303	0.127951
family_Pasteurellaceae	0.228203	0.179205	0.263148	0.288951	0.205233	0.201528	0.205441	0.201663	0.171376	0.182367
family_Porphyromonadaceae	0.164768	0.170928	1e-05	1e-05	0.336926	0.332124	0.334888	9.42574e-06	0.132813	0.256824
family_Prevotellaceae	0.232739	0.166631	1e-05	1e-05	0.164971	0.160793	0.16489	9.42574e-06	0.173021	0.168771
family_Ruminococcaceae	0.0638813	0.169792	0.149637	0.168998	0.707381	0.703665	0.704434	0.120063	0.170629	0.343505
family_Sutterellaceae	0.0989932	0.171513	0.0132664	0.0232751	0.564859	0.561419	0.571381	9.42574e-06	0.152894	0.294781
family_Veillonellaceae	0.128591	0.162472	0.199323	0.226885	0.430172	0.422997	0.426218	0.144408	0.191605	0.27998
genus_Abiotrophia	0.547022	0.155207	1e-05	1e-05	0.00059365	0.000522902	0.000941448	9.42574e-06	0.174812	0.00370652
genus_Acetivibrio	0.201462	0.174182	0.0938293	0.108136	0.249635	0.246898	0.257528	0.0450105	0.168311	0.210012
genus_Acinetobacter	0.136902	0.163205	1e-05	1e-05	0.403162	0.398482	0.400754	9.42574e-06	0.920723	0.27998
genus_Actinomyces	0.0818268	0.162659	1e-05	1e-05	0.615809	0.612289	0.613361	9.42574e-06	nan	0.310009
genus_Adlercreutzia	-0.22085	0.162598	1e-05	1e-05	0.176828	0.172545	0.176565	9.42574e-06	nan	0.17066
genus_Akkermansia	-0.42401	0.170779	1e-05	0.00444516	0.0143609	0.0155839	0.020432	0.0650432	0.15983	0.0441857
genus_Alistipes	-0.112784	0.171511	0.0565493	0.0632195	0.512009	0.506898	0.510513	0.04167	0.113931	0.27998
genus_Anaerococcus	-0.252249	0.159186	1e-05	1e-05	0.115579	0.111989	0.116304	9.42574e-06	0.249518	0.136711
genus_Anaerofilum	-0.0554061	0.176629	0.344182	0.37238	0.754282	0.76512	0.768321	0.251277	0.162745	0.353703
genus_Anaerofustis	-0.239374	0.172035	1e-05	1e-05	0.166569	0.162377	0.166463	9.42574e-06	0.198308	0.168771
genus_Anaerostipes	-0.17384	0.170338	1e-05	1e-05	0.309433	0.304627	0.307609	9.42574e-06	0.183521	0.24445
genus_Anaerotruncus	-0.628727	0.155497	0.0172184	0.0244898	9.15398e-05	0.000131517	0.000415874	0.140562	0.150831	0.00139836
genus_Atopobium	0.0539667	0.164542	1e-05	1e-05	0.743475	0.741005	0.741611	9.42574e-06	0.203578	0.34632
genus_Bacteroides	0.00665822	0.176126	0.00286772	0.0152504	0.969904	0.984207	0.984795	0.00042652	0.165492	0.414441
genus_Barnesiella	0.310756	0.172601	0.299901	0.335236	0.0742044	0.0733899	0.0827963	0.15862	0.17624	0.111475
genus_Bifidobacterium	-0.345664	0.168919	0.0735958	0.0831826	0.0428201	0.0448093	0.0517322	0.11052	0.146653	0.0794061
genus_Blautia	0.0626499	0.17129	1e-05	1e-05	0.715168	0.712449	0.713146	9.42574e-06	0.245959	0.343505
genus_Butyricicoccus	-0.0222755	0.170389	1e-05	1e-05	0.896197	0.895166	0.895382	9.42574e-06	0.185521	0.392491
genus_Butyricimonas	-0.123143	0.171053	1e-05	1e-05	0.472923	0.468515	0.470328	9.42574e-06	0.210914	0.27998
genus_Clostridium	0.439716	0.168307	0.0641925	0.074955	0.0100875	0.00941516	0.0116032	0.0622033	0.161645	0.0308022
genus_Collinsella	0.410175	0.162495	1e-05	1e-05	0.0128475	0.0119779	0.0143964	9.42574e-06	nan	0.0363874
genus_Coprobacillus	-0.174463	0.176754	0.102959	0.117215	0.325531	0.320702	0.323557	0.085065	0.165975	0.252584
genus_Coprococcus	0.312273	0.174106	0.36532	0.393092	0.0752979	0.0720926	0.0766236	0.242041	0.159725	0.111475
genus_Corynebacterium	-0.108672	0.160924	0.00234457	0.00611862	0.500734	0.498139	0.501346	9.42574e-06	0.0989141	0.27998
genus_Desulfovibrio	0.429362	0.159771	1e-05	1e-05	0.00818257	0.00756651	0.00951127	9.42574e-06	0.229443	0.029255
genus_Dialister	-0.0419871	0.159783	0.155528	0.169984	0.793156	0.810361	0.816372	0.135479	0.145507	0.366647
genus_Dolosigranulum	0.144	0.155106	0.427941	0.481666	0.35499	0.346356	0.352363	0.263349	0.200697	0.263046
genus_Dorea	0.134179	0.166728	0.218643	0.254074	0.422476	0.426432	0.430656	0.185051	0.206871	0.27998
genus_Eggerthella	-0.462008	0.170296	0.00279384	0.0116421	0.00760892	0.00703593	0.008917	9.42574e-06	0.180717	0.029255
genus_Eubacterium	0.0956192	0.173118	1e-05	1e-05	0.581704	0.577938	0.579164	9.42574e-06	0.209315	0.299754
genus_Faecalibacterium	0.216636	0.168093	0.0237116	0.0308235	0.199851	0.201533	0.209266	0.0416123	0.134748	0.182367
genus_Finegoldia	0.0326517	0.156185	1e-05	1e-05	0.834743	0.833117	0.833475	9.42574e-06	nan	0.372975
genus_Fusobacterium	0.357262	0.164067	0.235365	0.26904	0.0313188	0.0420718	0.055276	0.301884	0.181573	0.0777966
genus_Gemella	0.364132	0.155212	1e-05	1e-05	0.020548	0.0193198	0.0222815	9.42574e-06	0.205123	0.0456487
genus_Gordonibacter	-0.681239	0.160678	1e-05	1e-05	4.31224e-05	3.61453e-05	0.000109396	9.42574e-06	0.203936	0.000768634
genus_Holdemania	-0.272789	0.171033	0.272699	0.314007	0.113248	0.108869	0.11408	0.17063	0.23885	0.136711
genus_Howardella	0.0584621	0.163635	1e-05	1e-05	0.721492	0.718828	0.719504	9.42574e-06	0.365423	0.343505
genus_Lachnobacterium	-0.273973	0.16255	0.38551	0.434068	0.0943923	0.0960618	0.102364	0.30331	0.19451	0.132047
genus_Lactobacillus	-0.113354	0.167202	0.239764	0.280912	0.499057	0.490344	0.493757	0.168833	0.212271	0.27998
genus_Lactococcus	0.254323	0.161	0.068379	0.0840449	0.116715	0.113128	0.117442	0.056601	0.181419	0.136711
genus_Leuconostoc	0.0331756	0.162832	0.128476	0.142968	0.838888	0.842794	0.843763	0.108687	0.153893	0.373377
genus_Megamonas	0.0944158	0.151575	1e-05	1e-05	0.534485	0.530412	0.531874	9.42574e-06	nan	0.289212
genus_Megasphaera	0.416394	0.157098	1e-05	1e-05	0.00907571	0.00840826	0.0104564	9.42574e-06	0.217248	0.0298004
genus_Mitsuokella	0.600371	0.145648	0.0417905	0.0491069	6.78898e-05	5.74687e-05	0.000158117	0.0218976	0.118994	0.000814719
genus_Mogibacterium	0.447435	0.165414	1e-05	1e-05	0.00778488	0.00719222	0.00908847	9.42574e-06	nan	0.029255
genus_Odoribacter	-0.0175316	0.173068	1e-05	1e-05	0.919476	0.918674	0.918839	9.42574e-06	0.427669	0.393319
genus_Olsenella	0.617186	0.163563	1e-05	1e-05	0.000247509	0.000234426	0.000562846	0.0623779	0.221533	0.00199404
genus_Oribacterium	0.265368	0.172933	1e-05	1e-05	0.12743	0.123675	0.127957	9.42574e-06	0.264008	0.14216
genus_Oscillibacter	-0.115231	0.166731	1e-05	1e-05	0.490773	0.486453	0.488159	9.42574e-06	0.245625	0.27998
genus_Parabacteroides	0.181593	0.169363	1e-05	1e-05	0.285689	0.280906	0.284079	9.42574e-06	nan	0.22975
genus_Paraprevotella	0.133816	0.171235	1e-05	1e-05	0.436002	0.431434	0.433482	9.42574e-06	nan	0.27998
genus_Parasutterella	0.098419	0.168304	1e-05	1e-05	0.559757	0.555844	0.557176	9.42574e-06	0.309111	0.294781
genus_Parvimonas	-0.11341	0.163593	1e-05	1e-05	0.48944	0.485113	0.486827	9.42574e-06	nan	0.27998
genus_Peptoniphilus	-0.176016	0.16363	1e-05	1e-05	0.284135	0.279355	0.28254	9.42574e-06	nan	0.22975
genus_Peptostreptococcus	0.150287	0.16588	1e-05	1e-05	0.36668	0.361914	0.364451	9.42574e-06	nan	0.265385
genus_Phascolarctobacterium	0.221269	0.165568	0.0683833	0.103347	0.183838	0.19912	0.212984	0.127396	0.265156	0.182367
genus_Prevotella	0.244462	0.174666	0.106987	0.124404	0.164111	0.165814	0.173029	0.118145	0.180959	0.168771
genus_Pseudomonas	0.257461	0.162186	0.146254	0.165981	0.114939	0.11572	0.121792	0.148661	0.164426	0.136711
genus_Roseburia	-0.0148366	0.158432	1e-05	1e-05	0.92554	0.924798	0.924951	9.42574e-06	0.12632	0.393319
genus_Rothia	-0.216054	0.173628	0.0272812	0.0329971	0.2157	0.21622	0.222885	0.0400359	0.116162	0.191581
genus_Ruminococcus	0.279272	0.168493	0.144804	0.164765	0.0999329	0.0962483	0.101211	0.0994728	0.173205	0.132047
genus_Scardovia	-0.722294	0.162398	1e-05	1e-05	1.89517e-05	1.56383e-05	5.74567e-05	9.42574e-06	nan	0.000665101
genus_Slackia	0.371061	0.166357	0.0666424	0.078905	0.0274974	0.0259858	0.0295599	0.03528	0.15813	0.0581674
genus_Solobacterium	0.341589	0.159354	1e-05	1e-05	0.0340026	0.032258	0.0358096	9.42574e-06	0.360213	0.0624082
genus_Sporacetigenium	0.288636	0.160589	0.130294	0.142855	0.0746934	0.0723367	0.0767658	0.115928	0.149864	0.111475
genus_Staphylococcus	0.192882	0.158641	1e-05	1e-05	0.226336	0.221734	0.225387	9.42574e-06	nan	0.192457
genus_Streptococcus	-0.0532088	0.172092	0.193487	0.219813	0.757693	0.776698	0.782565	0.164321	0.185409	0.355195
genus_Subdoligranulum	-0.137973	0.168714	4.60744e-05	0.00550033	0.415031	0.411794	0.414396	0.00193874	0.119757	0.27998
genus_Turicibacter	0.0859155	0.167487	0.168769	0.189576	0.608879	0.604409	0.605558	0.133037	0.176351	0.309706
genus_Veillonella	0.222904	0.161321	0.248693	0.276422	0.169517	0.166667	0.171032	0.197164	0.182393	0.168771
order_Bacteroidales	0.102304	0.16761	1e-05	1e-05	0.542727	0.538705	0.540123	9.42574e-06	0.396687	0.290016
order_Burkholderiales	0.405914	0.171306	0.406856	0.494942	0.0193415	0.0187306	0.0218705	0.305031	0.274224	0.0456487
order_Clostridiales	0.0588618	0.162245	1e-05	1e-05	0.717369	0.71467	0.71536	9.42574e-06	0.206363	0.343505
order_Desulfovibrionales	0.364171	0.168898	0.0195445	0.0268087	0.0329859	0.0315706	0.0352677	0.0270657	0.141299	0.0624082
order_Rhizobiales	0.109987	0.159085	1e-05	1e-05	0.490613	0.486293	0.488	9.42574e-06	nan	0.27998
order_Selenomonadales	0.142655	0.165398	0.303042	0.337385	0.390068	0.38855	0.391491	0.227691	0.19147	0.27998
order_Sphingobacteriales	-0.111176	0.164114	1e-05	1e-05	0.499387	0.495113	0.496768	9.42574e-06	0.109082	0.27998
phylum_Firmicutes	0.210011	0.158014	1e-05	1e-05	0.186247	0.18189	0.185845	9.42574e-06	nan	0.175814
phylum_Proteobacteria	0.536968	0.166616	1e-05	0.00238456	0.00161918	0.00146399	0.0022635	0.00581705	0.157929	0.00778295
phylum_TM7	0.523803	0.1583	1e-05	1e-05	0.00122371	0.00109256	0.00175238	9.42574e-06	0.287757	0.00663815
