# Supplementary material for: Genome-Wide Association Studies of the Human Gut Microbiota
Source: PLoS One. 2015 Nov 3;10(11):e0140301. doi: 10.1371/journal.pone.0140301 (PMC4631601; doi:10.1371/journal.pone.0140301)
Supplement: S7 Table — This table contains all SNPs that met a genome-wide significance threshold either with a P-value after Bonferroni correction or with a q-value < = 0.2. (XLSX) [file pone.0140301.s016.xlsx]

## Sheet: README
Table S7: Top GWAS hits
This file contains all SNPs that met a genome-wide significance threshold either with a p-value after Bonferroni correction or with a q-value <= 0.2. The columns are as follows:	Description:
season	seasonal data examined
bacteria	name of the bacterial taxon examined (or diversity metric: S = genus richness, H = Shannon diversity (genus level), J = evenness(genus level))
chr	chromosome of SNP
rs	SNP rsID
ps	SNP position (hg19)
n_miss	number of individuals missing genotype calls
allele1	minor allele
allele0	major alelle
af	allele frequency
beta	coefficent estimate
se	standard error of coefficient estimate
p_wald	p-value generated from Wald test
p_lrt	p-value generated from likelihood ratio test
p_score	p-value generated from score test
q_lrt	q-value of likelihood ratio test p-value (p_lrt)

## Sheet: GWAS
season	bacteria	chr	rs	ps	n_miss	allele1	allele0	af	beta	se	l_remle	l_mle	p_wald	p_lrt	p_score	q_lrt
combined	genus_Akkermansia	3	rs9822322	171320227	0	T	C	0.185	0.754366	0.157445	1e-05	1e-05	4.61048e-06	3.70331e-06	1.96471e-05	0.151725
combined	genus_Akkermansia	3	rs6781853	171321314	0	G	A	0.185	0.754366	0.157445	1e-05	1e-05	4.61048e-06	3.70331e-06	1.96471e-05	0.151725
combined	genus_Akkermansia	3	rs4894707	171369776	1	T	C	0.187	0.763609	0.157525	1e-05	1e-05	3.63549e-06	2.90688e-06	1.64617e-05	0.151725
combined	genus_Akkermansia	3	rs3774039	171380174	0	G	A	0.815	-0.754366	0.157445	1e-05	1e-05	4.61048e-06	3.70331e-06	1.96471e-05	0.151725
combined	genus_Akkermansia	3	rs2168205	171419179	0	T	C	0.185	0.754366	0.157445	1e-05	1e-05	4.61048e-06	3.70331e-06	1.96471e-05	0.151725
combined	genus_Anaerofilum	6	rs3010562	167765251	0	G	A	0.559	0.665299	0.120975	0.107154	0.115131	2.05597e-07	2.73059e-07	4.46658e-06	0.0565182
combined	genus_Anaerostipes	3	rs2630788	21875126	1	C	T	0.111	0.98375	0.169344	1e-05	1e-05	4.89627e-08	3.6028e-08	8.04095e-07	0.00764345
combined	genus_Faecalibacterium	1	rs9434166	101745077	0	G	A	0.681	0.59433	0.122702	0.0178522	0.0212578	3.69524e-06	2.9965e-06	1.69452e-05	0.154963
combined	genus_Faecalibacterium	1	rs910633	101749974	0	G	A	0.319	-0.59433	0.122702	0.0178522	0.0212578	3.69524e-06	2.9965e-06	1.69452e-05	0.154963
combined	genus_Faecalibacterium	1	rs9434172	101750747	0	G	A	0.319	-0.59433	0.122702	0.0178522	0.0212578	3.69524e-06	2.9965e-06	1.69452e-05	0.154963
combined	genus_Faecalibacterium	1	rs1517426	103040474	2	C	A	0.344	-0.595545	0.116855	0.0591769	0.0631902	1.24517e-06	9.8127e-07	7.6007e-06	0.154963
combined	genus_Lachnobacterium	6	rs9363741	68029041	1	G	A	0.123	0.856894	0.163201	0.283483	0.312345	6.3119e-07	5.04435e-07	4.79254e-06	0.10391
combined	genus_Megasphaera	9	rs4879677	27664432	0	C	T	0.181	-0.639737	0.132364	1e-05	1e-05	3.86366e-06	3.09259e-06	1.72168e-05	0.166975
combined	genus_Megasphaera	9	rs2150022	27688029	0	C	A	0.181	-0.639737	0.132364	1e-05	1e-05	3.86366e-06	3.09259e-06	1.72168e-05	0.166975
combined	genus_Megasphaera	9	rs10968061	27688778	0	C	T	0.181	-0.639737	0.132364	1e-05	1e-05	3.86366e-06	3.09259e-06	1.72168e-05	0.166975
combined	genus_Megasphaera	14	rs7150255	104912876	0	T	C	0.323	-0.531294	0.110158	1e-05	1e-05	4.03326e-06	3.23101e-06	1.78132e-05	0.166975
combined	genus_Mitsuokella	18	rs1615700	26245677	0	T	A	0.311	-0.504528	0.102309	1e-05	1e-05	2.54285e-06	2.11723e-06	1.64119e-05	0.142458
combined	genus_Mitsuokella	18	rs1618992	26246051	3	C	G	0.31	-0.509675	0.102939	1e-05	1e-05	2.33553e-06	1.94142e-06	1.52146e-05	0.142458
combined	genus_Mitsuokella	18	rs1496486	26248508	0	C	T	0.311	-0.504528	0.102309	1e-05	1e-05	2.54285e-06	2.11723e-06	1.64119e-05	0.142458
combined	order_Selenomonadales	4	rs1922233	92368346	3	C	T	0.125	-0.905832	0.175434	0.593983	0.654364	9.28341e-07	8.63984e-07	8.43429e-06	0.178271
winter	family_Neisseriaceae	5	rs6867032	2015103	0	T	G	0.527	0.700207	0.128886	0.00349747	0.0213893	4.59615e-07	7.00432e-07	1.54247e-05	0.0720276
winter	family_Neisseriaceae	5	rs4975794	2015330	0	G	A	0.527	0.700207	0.128886	0.00349747	0.0213893	4.59615e-07	7.00432e-07	1.54247e-05	0.0720276
winter	family_Pasteurellaceae	1	rs1395747	209488564	0	T	C	0.344	0.72095	0.130486	0.222897	0.252727	3.10491e-07	5.64144e-07	1.45739e-05	0.0383319
winter	family_Pasteurellaceae	1	rs1021993	209512373	2	T	C	0.341	0.729339	0.130207	0.2188	0.24784	2.2408e-07	4.11838e-07	1.21593e-05	0.0383319
winter	family_Pasteurellaceae	1	rs2843167	209512897	0	T	A	0.387	0.677009	0.130409	0.295193	0.332629	1.26235e-06	1.75386e-06	2.64338e-05	0.0715016
winter	family_Pasteurellaceae	1	rs10494924	209527706	0	C	A	0.387	0.677009	0.130409	0.295193	0.332629	1.26235e-06	1.75386e-06	2.64338e-05	0.0715016
winter	family_Pasteurellaceae	1	rs906351	209527925	0	T	C	0.349	0.727403	0.130941	0.260605	0.296903	2.73064e-07	4.15242e-07	1.1036e-05	0.0383319
winter	family_Succinivibrionaceae	5	rs963445	125018357	0	G	A	0.108	-0.96138	0.206613	1e-05	1e-05	1.10658e-05	8.43554e-06	6.26256e-05	0.123264
winter	family_Succinivibrionaceae	5	rs2029549	125020797	0	T	C	0.108	-0.96138	0.206613	1e-05	1e-05	1.10658e-05	8.43554e-06	6.26256e-05	0.123264
winter	family_Succinivibrionaceae	5	rs2029550	125020984	0	G	C	0.108	-0.96138	0.206613	1e-05	1e-05	1.10658e-05	8.43554e-06	6.26256e-05	0.123264
winter	family_Succinivibrionaceae	5	rs41406347	158544501	1	G	C	0.277	-0.745734	0.155971	1e-05	1e-05	6.67371e-06	5.02021e-06	4.46716e-05	0.118895
winter	family_Succinivibrionaceae	5	rs4921164	158545464	0	T	C	0.274	-0.749116	0.154833	1e-05	1e-05	5.31756e-06	3.97622e-06	3.83263e-05	0.118895
winter	family_Succinivibrionaceae	6	rs11751618	87236328	2	T	C	0.758	-0.789312	0.160357	1e-05	1e-05	3.79486e-06	2.81252e-06	3.03343e-05	0.118895
winter	family_Succinivibrionaceae	6	rs3846772	87237249	2	G	A	0.758	-0.736651	0.156454	1e-05	1e-05	8.9026e-06	6.74782e-06	5.4174e-05	0.123264
winter	family_Succinivibrionaceae	6	rs1508348	87248029	1	G	A	0.75	-0.748248	0.15498	1e-05	1e-05	5.5387e-06	4.14603e-06	3.93474e-05	0.118895
winter	family_Succinivibrionaceae	6	rs6926527	87248657	0	C	T	0.753	-0.738268	0.154735	1e-05	1e-05	6.94616e-06	5.23067e-06	4.56467e-05	0.118895
winter	family_Succinivibrionaceae	6	rs6903888	87248703	0	T	C	0.753	-0.738268	0.154735	1e-05	1e-05	6.94616e-06	5.23067e-06	4.56467e-05	0.118895
winter	family_Succinivibrionaceae	8	rs2584	6303025	0	C	T	0.683	-0.705127	0.148152	0.115864	0.139423	7.27572e-06	5.83055e-06	4.69619e-05	0.119278
winter	family_Succinivibrionaceae	9	rs12338476	21656749	1	A	G	0.13	-0.958572	0.195148	0.0731533	0.0867826	3.95419e-06	2.97528e-06	2.92779e-05	0.118895
winter	family_Succinivibrionaceae	9	rs7868228	21667762	0	A	G	0.129	-0.958475	0.194878	0.0827848	0.0972554	3.85493e-06	2.92414e-06	2.93333e-05	0.118895
winter	family_Succinivibrionaceae	9	rs16938524	21673153	0	T	G	0.113	-1.00281	0.205006	0.207709	0.23603	4.29251e-06	3.95514e-06	4.55444e-05	0.118895
winter	genus_Acinetobacter	2	rs4662863	129669656	1	C	T	0.391	-0.652419	0.133969	0.054314	0.0705517	4.68401e-06	3.53173e-06	3.16227e-05	0.182966
winter	genus_Acinetobacter	2	rs7563766	230209037	0	G	C	0.538	0.617846	0.119227	1e-05	1e-05	1.31212e-06	1.06923e-06	1.87882e-05	0.110786
winter	genus_Acinetobacter	2	rs6717477	230210521	0	G	A	0.462	-0.617846	0.119227	1e-05	1e-05	1.31212e-06	1.06923e-06	1.87882e-05	0.110786
winter	genus_Acinetobacter	2	rs9288646	230214951	1	T	A	0.543	0.59983	0.122035	1e-05	1e-05	3.90367e-06	3.27526e-06	3.85052e-05	0.182966
winter	genus_Bifidobacterium	9	rs4740829	5881364	1	G	A	0.391	0.711865	0.142646	100000	100000	2.87955e-06	2.10452e-06	2.24694e-05	0.143804
winter	genus_Bifidobacterium	16	rs8063330	82627952	0	T	C	0.312	-0.691092	0.136898	0.939901	100000	2.27539e-06	2.67795e-07	6.20504e-06	0.027448
winter	genus_Bifidobacterium	16	rs892244	82628494	0	G	C	0.296	-0.770401	0.134191	0.677098	100000	1.2272e-07	2.10115e-08	1.42497e-06	0.00430721
winter	genus_Bifidobacterium	16	rs8056064	82787053	0	G	A	0.274	-0.64188	0.139052	0.449549	100000	1.27848e-05	3.69139e-06	3.24202e-05	0.189177
winter	genus_Butyricicoccus	17	rs11651216	10458111	0	A	G	0.355	-0.698121	0.128498	1e-05	1e-05	4.5924e-07	8.73322e-07	3.03568e-05	0.0602535
winter	genus_Butyricicoccus	17	rs2320952	10466474	2	T	G	0.352	-0.729286	0.131079	1e-05	1e-05	2.63322e-07	4.9274e-07	2.07582e-05	0.0602535
winter	genus_Butyricicoccus	17	rs758139	10504591	0	G	C	0.355	-0.698121	0.128498	1e-05	1e-05	4.5924e-07	8.73322e-07	3.03568e-05	0.0602535
winter	genus_Chryseobacterium	2	rs4662863	129669656	1	C	T	0.391	-0.759122	0.130869	1e-05	1e-05	9.47537e-08	6.3278e-08	2.65461e-06	0.0133718
winter	genus_Chryseobacterium	2	rs17048958	129752049	1	G	C	0.266	-0.895737	0.167421	0.0553858	0.0757738	6.50927e-07	5.01157e-07	9.42443e-06	0.052952
winter	genus_Coprococcus	2	rs11123259	115683104	0	T	C	0.102	-1.08383	0.204985	0.174312	0.222831	8.47071e-07	1.97475e-06	3.45492e-05	0.102
winter	genus_Coprococcus	2	rs10496481	115697773	0	T	G	0.102	-1.08383	0.204985	0.174312	0.222831	8.47071e-07	1.97475e-06	3.45492e-05	0.102
winter	genus_Coprococcus	2	rs6747870	135469769	1	T	C	0.75	0.755086	0.136223	1e-05	1e-05	2.87656e-07	2.5053e-06	9.93792e-05	0.102
winter	genus_Coprococcus	2	rs3739034	135483381	1	T	C	0.745	0.772689	0.135161	1e-05	1e-05	1.36303e-07	1.15808e-06	5.89918e-05	0.102
winter	genus_Coprococcus	2	rs3739036	135483534	0	G	A	0.747	0.754123	0.135676	1e-05	1e-05	2.69498e-07	2.34203e-06	8.99481e-05	0.102
winter	genus_Corynebacterium	12	rs10506621	71408076	0	A	G	0.226	-0.67087	0.1304	1e-05	1e-05	1.53137e-06	1.1049e-06	1.59056e-05	0.1119
winter	genus_Corynebacterium	12	rs11837284	71412932	0	A	G	0.226	-0.67087	0.1304	1e-05	1e-05	1.53137e-06	1.1049e-06	1.59056e-05	0.1119
winter	genus_Fusobacterium	1	rs41419946	165394087	1	T	A	0.125	-1.02615	0.206907	1e-05	1e-05	3.2647e-06	4.11832e-06	5.38104e-05	0.165313
winter	genus_Fusobacterium	1	rs10489747	165399577	0	T	C	0.124	-1.01157	0.207226	1e-05	1e-05	4.47162e-06	5.69115e-06	6.77347e-05	0.165313
winter	genus_Fusobacterium	11	rs11025278	19853179	0	G	A	0.306	-0.658769	0.136548	1e-05	1e-05	5.61855e-06	7.19727e-06	0.000109229	0.165313
winter	genus_Fusobacterium	11	rs878830	126310082	1	T	A	0.272	-0.694953	0.142007	1e-05	1e-05	4.25559e-06	5.40863e-06	6.62085e-05	0.165313
winter	genus_Fusobacterium	12	rs7299538	46085330	0	T	C	0.258	-0.679467	0.137265	1e-05	1e-05	3.39152e-06	4.2829e-06	6.4112e-05	0.165313
winter	genus_Fusobacterium	14	rs4903604	78028378	2	A	G	0.17	-0.908063	0.162539	1e-05	1e-05	2.38599e-07	2.79775e-07	1.27408e-05	0.0578348
winter	genus_Fusobacterium	14	rs10498546	81124336	0	G	A	0.581	-0.605572	0.12895	0.14534	0.158314	9.34261e-06	7.16211e-06	5.07703e-05	0.165313
winter	genus_Fusobacterium	14	rs10132493	83577467	0	C	T	0.575	0.595189	0.120528	0.0314041	0.0349973	3.55832e-06	3.65888e-06	3.81751e-05	0.165313
winter	genus_Fusobacterium	14	rs2225378	83583841	0	A	G	0.575	0.595189	0.120528	0.0314041	0.0349973	3.55832e-06	3.65888e-06	3.81751e-05	0.165313
winter	genus_Holdemania	11	rs10833064	19142375	0	C	T	0.452	0.654298	0.12471	0.616514	100000	1.0041e-06	1.09146e-06	1.47696e-05	0.115101
winter	genus_Holdemania	11	rs2271001	19167850	1	A	G	0.457	0.670005	0.125763	0.680527	100000	7.15971e-07	6.40756e-07	1.05803e-05	0.115101
winter	genus_Lachnobacterium	8	rs12541437	117918897	2	T	A	0.588	0.602465	0.138242	1.48532	100000	3.44273e-05	1.7568e-06	0.000140222	0.150272
winter	genus_Lachnobacterium	8	rs2921739	117929458	0	G	A	0.597	0.580958	0.137987	1.23328	100000	5.98252e-05	5.34313e-06	0.000193551	0.150272
winter	genus_Lachnobacterium	8	rs2921738	117929674	0	G	C	0.403	-0.580958	0.137987	1.23328	100000	5.98252e-05	5.34313e-06	0.000193551	0.150272
winter	genus_Lachnobacterium	11	rs10767880	30874751	0	T	C	0.188	0.882715	0.182559	1.12594	100000	5.38137e-06	3.82994e-06	3.43497e-05	0.150272
winter	genus_Lachnobacterium	11	rs1448938	30892824	3	G	A	0.806	-0.903349	0.181365	0.971699	1.18551	2.99391e-06	2.15882e-06	2.28943e-05	0.150272
winter	genus_Lachnobacterium	11	rs10767929	32300458	0	G	A	0.5	-0.648442	0.132036	0.403487	0.483176	3.96889e-06	4.21739e-06	4.21138e-05	0.150272
winter	genus_Lachnobacterium	12	rs895470	118146742	2	G	A	0.434	0.636799	0.143925	1.57798	100000	2.67538e-05	3.5665e-06	0.000121543	0.150272
winter	genus_Lactobacillus	2	rs10180739	84428819	0	C	T	0.237	0.639226	0.143353	0.353106	0.398262	2.34467e-05	2.19807e-05	0.000118729	0.198004
winter	genus_Lactobacillus	2	rs2886029	84431500	1	C	G	0.234	0.640296	0.143453	0.352678	0.396919	2.30578e-05	2.16193e-05	0.000117853	0.198004
winter	genus_Lactobacillus	2	rs10865473	84433641	0	G	T	0.237	0.639226	0.143353	0.353106	0.398262	2.34467e-05	2.19807e-05	0.000118729	0.198004
winter	genus_Lactobacillus	2	rs11126953	84433756	0	C	T	0.237	0.639226	0.143353	0.353106	0.398262	2.34467e-05	2.19807e-05	0.000118729	0.198004
winter	genus_Lactobacillus	2	rs11126954	84433896	0	C	T	0.237	0.639226	0.143353	0.353106	0.398262	2.34467e-05	2.19807e-05	0.000118729	0.198004
winter	genus_Lactobacillus	2	rs12714120	84437352	0	G	A	0.237	0.639226	0.143353	0.353106	0.398262	2.34467e-05	2.19807e-05	0.000118729	0.198004
winter	genus_Lactobacillus	2	rs2364267	84464227	0	A	G	0.237	0.639226	0.143353	0.353106	0.398262	2.34467e-05	2.19807e-05	0.000118729	0.198004
winter	genus_Lactobacillus	2	rs6547544	84477813	0	C	G	0.237	0.639226	0.143353	0.353106	0.398262	2.34467e-05	2.19807e-05	0.000118729	0.198004
winter	genus_Lactobacillus	2	rs6761743	84477956	0	A	G	0.237	0.639226	0.143353	0.353106	0.398262	2.34467e-05	2.19807e-05	0.000118729	0.198004
winter	genus_Lactobacillus	2	rs6547547	84486725	0	C	T	0.237	0.639226	0.143353	0.353106	0.398262	2.34467e-05	2.19807e-05	0.000118729	0.198004
winter	genus_Lactobacillus	2	rs7604649	84486944	2	A	C	0.253	0.646404	0.142414	0.271761	0.302557	1.72512e-05	1.86389e-05	0.000114954	0.198004
winter	genus_Lactobacillus	2	rs1031532	84519663	0	C	A	0.237	0.639226	0.143353	0.353106	0.398262	2.34467e-05	2.19807e-05	0.000118729	0.198004
winter	genus_Lactobacillus	2	rs2124177	84524937	0	C	G	0.237	0.639226	0.143353	0.353106	0.398262	2.34467e-05	2.19807e-05	0.000118729	0.198004
winter	genus_Lactobacillus	2	rs11686691	84528756	0	C	T	0.237	0.639226	0.143353	0.353106	0.398262	2.34467e-05	2.19807e-05	0.000118729	0.198004
winter	genus_Lactobacillus	2	rs2061080	84534978	0	T	C	0.237	0.639226	0.143353	0.353106	0.398262	2.34467e-05	2.19807e-05	0.000118729	0.198004
winter	genus_Lactobacillus	3	rs2702164	120101527	0	A	G	0.333	-0.623351	0.131653	0.529927	0.59878	8.02153e-06	6.19396e-06	4.62748e-05	0.198004
winter	genus_Lactobacillus	3	rs1733329	120106820	0	A	G	0.339	-0.610511	0.132945	0.522416	0.591537	1.40317e-05	1.10356e-05	6.85558e-05	0.198004
winter	genus_Lactobacillus	3	rs2702158	120108004	0	A	G	0.339	-0.610511	0.132945	0.522416	0.591537	1.40317e-05	1.10356e-05	6.85558e-05	0.198004
winter	genus_Lactobacillus	4	rs921312	177433597	0	T	A	0.306	-0.674456	0.122941	0.0292066	0.0381868	3.66727e-07	1.13792e-06	3.6283e-05	0.0589405
winter	genus_Lactobacillus	4	rs448261	177438117	0	G	A	0.306	-0.674456	0.122941	0.0292066	0.0381868	3.66727e-07	1.13792e-06	3.6283e-05	0.0589405
winter	genus_Lactobacillus	4	rs374816	177438265	0	C	A	0.694	0.674456	0.122941	0.0292066	0.0381868	3.66727e-07	1.13792e-06	3.6283e-05	0.0589405
winter	genus_Lactobacillus	4	rs443233	177439156	0	T	C	0.306	-0.674456	0.122941	0.0292066	0.0381868	3.66727e-07	1.13792e-06	3.6283e-05	0.0589405
winter	genus_Lactobacillus	4	rs17697515	177610424	0	T	C	0.172	-0.741817	0.163352	0.244883	0.279068	1.70977e-05	1.96615e-05	0.000131534	0.198004
winter	genus_Olsenella	13	rs7324021	20637140	3	C	A	0.128	-1.03684	0.201739	1.63463	100000	1.56438e-06	2.67447e-07	0.00041051	0.0565165
winter	order_Burkholderiales	6	rs215974	84695892	1	G	A	0.168	0.841092	0.18652	2.07951	100000	1.93309e-05	6.57632e-07	0.000220576	0.137499
summer	family_Carnobacteriaceae	1	rs12145418	216716320	0	G	T	0.681	0.671823	0.132508	1e-05	1e-05	2.14771e-06	1.58276e-06	2.16738e-05	0.045492
summer	family_Carnobacteriaceae	1	rs12757165	216716537	0	A	G	0.681	0.671823	0.132508	1e-05	1e-05	2.14771e-06	1.58276e-06	2.16738e-05	0.045492
summer	family_Carnobacteriaceae	1	rs4147271	216717338	0	G	T	0.681	0.671823	0.132508	1e-05	1e-05	2.14771e-06	1.58276e-06	2.16738e-05	0.045492
summer	family_Carnobacteriaceae	1	rs11117612	216722328	0	T	C	0.681	0.671823	0.132508	1e-05	1e-05	2.14771e-06	1.58276e-06	2.16738e-05	0.045492
summer	family_Carnobacteriaceae	1	rs10495027	216722622	0	C	T	0.681	0.671823	0.132508	1e-05	1e-05	2.14771e-06	1.58276e-06	2.16738e-05	0.045492
summer	family_Carnobacteriaceae	1	rs6604635	216722850	0	T	G	0.544	0.671692	0.128178	1e-05	1e-05	1.06733e-06	7.71842e-07	1.37003e-05	0.045492
summer	family_Carnobacteriaceae	3	rs9847048	116356010	0	T	G	0.154	0.990203	0.1858	1e-05	1e-05	7.37124e-07	5.27742e-07	1.06401e-05	0.045492
summer	family_Enterobacteriaceae	6	rs12208734	124218474	0	T	C	0.593	-0.703815	0.148366	3.50839	100000	7.94106e-06	5.98562e-06	4.63671e-05	0.149462
summer	family_Enterobacteriaceae	6	rs12530210	124235916	1	T	C	0.406	0.700515	0.148517	3.45717	100000	8.8328e-06	6.59633e-06	4.94642e-05	0.149462
summer	family_Enterobacteriaceae	6	rs1490359	124236221	1	G	A	0.4	0.690577	0.147266	3.67719	100000	9.83506e-06	7.06902e-06	5.18027e-05	0.149462
summer	family_Enterobacteriaceae	6	rs12530266	124236284	1	T	C	0.406	0.707885	0.148763	3.57299	100000	7.49394e-06	5.73204e-06	4.50536e-05	0.149462
summer	family_Enterobacteriaceae	6	rs1490360	124236318	1	T	C	0.406	0.700515	0.148517	3.45717	100000	8.8328e-06	6.59633e-06	4.94642e-05	0.149462
summer	family_Enterobacteriaceae	6	rs10872275	124236735	0	G	A	0.593	-0.703815	0.148366	3.50839	100000	7.94106e-06	5.98562e-06	4.63671e-05	0.149462
summer	family_Enterobacteriaceae	6	rs17086323	124237244	0	T	A	0.407	0.669241	0.14375	2.72321	100000	1.12207e-05	6.52322e-06	4.9098e-05	0.149462
summer	family_Enterobacteriaceae	6	rs991795	124245340	0	G	C	0.599	-0.6717	0.148014	3.1315	100000	1.76891e-05	1.21017e-05	7.44521e-05	0.179588
summer	family_Enterobacteriaceae	6	rs7744763	124245836	0	G	A	0.599	-0.6717	0.148014	3.1315	100000	1.76891e-05	1.21017e-05	7.44521e-05	0.179588
summer	family_Enterobacteriaceae	6	rs6907236	124246347	0	T	A	0.593	-0.703815	0.148366	3.50839	100000	7.94106e-06	5.98562e-06	4.63671e-05	0.149462
summer	family_Enterobacteriaceae	6	rs1490350	124248788	1	T	G	0.389	0.687365	0.147814	3.60444	100000	1.14591e-05	7.51877e-06	5.39851e-05	0.149462
summer	family_Enterobacteriaceae	6	rs9401713	124250159	0	T	C	0.401	0.6717	0.148014	3.1315	100000	1.76891e-05	1.21017e-05	7.44521e-05	0.179588
summer	family_Enterobacteriaceae	10	rs11596374	71503932	1	G	C	0.406	0.644703	0.157114	0.996427	100000	8.99799e-05	1.2648e-05	7.67267e-05	0.179588
summer	family_Enterobacteriaceae	18	rs473976	40418431	2	G	A	0.68	0.763891	0.154256	0.257692	100000	3.46317e-06	4.98099e-06	4.10551e-05	0.149462
summer	genus_Abiotrophia	20	rs6108958	11393882	2	T	G	0.242	0.815266	0.138859	1e-05	1e-05	7.32477e-08	1.75767e-07	0.000103959	0.0348028
summer	genus_Anaerostipes	3	rs2630788	21875126	1	C	T	0.117	1.01915	0.195409	1e-05	1e-05	1.18285e-06	8.38072e-07	1.31208e-05	0.17677
summer	genus_Anaerotruncus	7	rs2108370	42374402	1	G	T	0.111	-0.965779	0.216094	8.69884	100000	2.30257e-05	2.27977e-06	0.00241703	0.11846
summer	genus_Anaerotruncus	20	rs11696277	17264604	0	A	G	0.198	0.792154	0.155676	1.45041	1.70498	1.99227e-06	1.43069e-06	1.94965e-05	0.0991209
summer	genus_Anaerotruncus	20	rs6080636	17297511	0	T	C	0.198	0.792154	0.155676	1.45041	1.70498	1.99227e-06	1.43069e-06	1.94965e-05	0.0991209
summer	genus_Anaerotruncus	20	rs6111497	17304195	0	C	T	0.198	0.792154	0.155676	1.45041	1.70498	1.99227e-06	1.43069e-06	1.94965e-05	0.0991209
summer	genus_Bifidobacterium	1	rs6683441	218958105	0	G	A	0.39	-0.727821	0.138492	0.157057	0.178759	1.00297e-06	2.46455e-06	0.000107766	0.141094
summer	genus_Bifidobacterium	1	rs6541219	218965463	0	G	A	0.385	-0.751385	0.140977	0.144664	0.164069	7.35731e-07	1.80719e-06	0.000112649	0.141094
summer	genus_Bifidobacterium	1	rs9431487	218969908	1	T	A	0.617	0.758355	0.140681	0.145788	0.165367	5.7067e-07	1.38964e-06	9.61246e-05	0.141094
summer	genus_Bifidobacterium	6	rs4479964	129971544	1	G	A	0.694	0.66777	0.150701	0.318801	100000	2.66245e-05	6.53866e-06	4.91755e-05	0.197023
summer	genus_Bifidobacterium	8	rs6999452	106397116	2	G	A	0.354	-0.713262	0.156196	0.53736	100000	1.58569e-05	2.67572e-06	2.73616e-05	0.141094
summer	genus_Bifidobacterium	8	rs4734860	106400667	0	T	C	0.341	-0.677678	0.154226	0.470976	100000	3.0634e-05	5.37432e-06	4.31703e-05	0.188929
summer	genus_Bifidobacterium	8	rs6469000	106401296	0	G	A	0.341	-0.677678	0.154226	0.470976	100000	3.0634e-05	5.37432e-06	4.31703e-05	0.188929
summer	genus_Desulfovibrio	2	rs17649894	6863415	3	G	A	0.153	0.806751	0.208188	0.633989	100000	0.000203388	1.1832e-05	7.33184e-05	0.140928
summer	genus_Desulfovibrio	2	rs16865853	7171364	0	A	G	0.154	0.750523	0.217028	0.925734	100000	0.000836356	2.46186e-05	0.000121507	0.140928
summer	genus_Desulfovibrio	2	rs16865867	7186608	0	T	C	0.143	0.730209	0.217946	0.7491	100000	0.00118527	4.56923e-05	0.000188053	0.182173
summer	genus_Desulfovibrio	2	rs1529404	16186454	0	T	C	0.5	-0.586577	0.160415	0.847841	100000	0.000432117	1.73439e-05	9.52819e-05	0.140928
summer	genus_Desulfovibrio	2	rs6751113	17834452	0	T	C	0.544	0.577519	0.154603	0.960642	100000	0.000330233	1.29213e-05	7.78542e-05	0.140928
summer	genus_Desulfovibrio	2	rs4614937	18868188	0	T	C	0.363	0.55928	0.144711	0.789577	100000	0.000210876	1.01339e-05	6.60011e-05	0.140928
summer	genus_Desulfovibrio	2	rs10173922	18924471	1	A	G	0.506	-0.488931	0.139054	0.748816	100000	0.000691345	1.91279e-05	0.000101952	0.140928
summer	genus_Desulfovibrio	2	rs6531212	20338020	1	A	G	0.567	0.519047	0.141114	0.879968	100000	0.000401568	2.64815e-05	0.000127867	0.140928
summer	genus_Desulfovibrio	2	rs6746082	25659244	0	G	T	0.291	0.546086	0.161063	0.609248	100000	0.00104196	4.06347e-05	0.000172973	0.180535
summer	genus_Desulfovibrio	2	rs1507705	25714916	3	T	C	0.25	0.622585	0.181377	0.373077	100000	0.000909265	3.04757e-05	0.00014112	0.155915
summer	genus_Desulfovibrio	2	rs1965239	25729721	0	G	A	0.291	0.546086	0.161063	0.609248	100000	0.00104196	4.06347e-05	0.000172973	0.180535
summer	genus_Desulfovibrio	2	rs517403	25730439	0	T	C	0.291	0.546086	0.161063	0.609248	100000	0.00104196	4.06347e-05	0.000172973	0.180535
summer	genus_Desulfovibrio	2	rs636586	25754670	0	T	G	0.291	0.546086	0.161063	0.609248	100000	0.00104196	4.06347e-05	0.000172973	0.180535
summer	genus_Desulfovibrio	2	rs936012	25755848	1	A	G	0.289	0.567031	0.16088	0.611038	100000	0.000672343	2.67116e-05	0.000128643	0.140928
summer	genus_Desulfovibrio	2	rs764956	25843252	0	T	G	0.253	0.660128	0.174257	0.247383	100000	0.000275325	1.98117e-05	0.000104462	0.140928
summer	genus_Desulfovibrio	2	rs6546314	25845467	0	T	C	0.258	0.630204	0.174734	0.256573	100000	0.000511422	3.3636e-05	0.000151287	0.167022
summer	genus_Desulfovibrio	2	rs16856759	170151746	0	T	C	0.549	0.62083	0.148284	2.66756	100000	6.63473e-05	4.74774e-05	0.000193274	0.182173
summer	genus_Desulfovibrio	2	rs830964	170156880	0	G	A	0.549	0.62083	0.148284	2.66756	100000	6.63473e-05	4.74774e-05	0.000193274	0.182173
summer	genus_Desulfovibrio	3	rs4684687	10441147	0	T	C	0.478	-0.531315	0.142068	0.658567	100000	0.000325319	5.03445e-05	0.000201559	0.184775
summer	genus_Desulfovibrio	4	rs2068148	126408144	2	T	C	0.472	-0.565006	0.157783	2.15363	100000	0.000557481	4.37987e-05	0.000182459	0.181235
summer	genus_Desulfovibrio	5	rs753768	152516889	0	T	A	0.692	-0.681759	0.150141	0.190359	0.215041	1.75063e-05	2.13748e-05	0.0100113	0.140928
summer	genus_Desulfovibrio	7	rs2299148	42023400	0	G	A	0.533	-0.581957	0.152347	5.65016	100000	0.000246641	7.30211e-06	5.29388e-05	0.140928
summer	genus_Desulfovibrio	7	rs9886211	42217027	1	A	G	0.689	-0.546451	0.161136	1.22372	100000	0.00103949	1.71402e-05	9.45089e-05	0.140928
summer	genus_Desulfovibrio	7	rs4724101	42270322	0	C	G	0.538	-0.468185	0.140093	1.45576	100000	0.00121781	4.36433e-05	0.000181997	0.181235
summer	genus_Desulfovibrio	7	rs6463094	42281481	1	A	G	0.506	-0.488533	0.127757	0.480216	100000	0.000243249	4.35367e-06	3.75723e-05	0.140928
summer	genus_Desulfovibrio	7	rs6463097	42287633	0	G	C	0.275	0.618779	0.156907	0.274386	100000	0.000159715	2.07007e-05	0.000107692	0.140928
summer	genus_Desulfovibrio	8	rs992900	59110041	0	A	G	0.121	0.847862	0.230169	2.86366	100000	0.000394216	5.02916e-05	0.000201407	0.184775
summer	genus_Desulfovibrio	8	rs4737490	59132711	0	T	C	0.126	0.834808	0.223766	2.66115	100000	0.000335681	4.40125e-05	0.000183094	0.181235
summer	genus_Desulfovibrio	8	rs1160133	59305290	1	T	C	0.172	0.918	0.208976	3.82751	100000	3.07748e-05	2.78902e-06	2.8105e-05	0.140928
summer	genus_Desulfovibrio	8	rs16894459	97327679	0	T	A	0.198	-0.69615	0.178386	1.49586	100000	0.000184712	7.43385e-06	5.35761e-05	0.140928
summer	genus_Desulfovibrio	9	rs10511591	14141071	3	G	A	0.239	-0.719071	0.148764	1e-05	1e-05	5.56394e-06	1.11006e-05	0.00246882	0.140928
summer	genus_Desulfovibrio	10	rs17259859	86426712	0	A	G	0.121	0.911638	0.196098	1e-05	1e-05	1.1517e-05	2.35021e-05	0.00364227	0.140928
summer	genus_Desulfovibrio	10	rs17103802	86427347	1	C	T	0.122	0.91636	0.196237	1e-05	1e-05	1.06209e-05	2.16186e-05	0.00366998	0.140928
summer	genus_Desulfovibrio	10	rs17104132	86547930	0	T	G	0.121	0.911638	0.196098	1e-05	1e-05	1.1517e-05	2.35021e-05	0.00364227	0.140928
summer	genus_Desulfovibrio	10	rs12240997	86548569	1	C	T	0.122	0.91046	0.196545	1e-05	1e-05	1.22853e-05	2.51205e-05	0.00285397	0.140928
summer	genus_Desulfovibrio	10	rs787665	95072536	0	G	C	0.154	0.929907	0.192245	0.0552297	0.0776534	5.48781e-06	8.67625e-06	0.00568149	0.140928
summer	genus_Desulfovibrio	12	rs10842120	23258003	0	G	A	0.819	0.672467	0.171185	0.1748	100000	0.000168613	2.64094e-05	0.000127623	0.140928
summer	genus_Desulfovibrio	12	rs17459026	23259999	0	G	A	0.181	-0.672467	0.171185	0.1748	100000	0.000168613	2.64094e-05	0.000127623	0.140928
summer	genus_Desulfovibrio	12	rs7955257	23485126	0	T	C	0.181	-0.672467	0.171185	0.1748	100000	0.000168613	2.64094e-05	0.000127623	0.140928
summer	genus_Desulfovibrio	12	rs10770976	23493161	0	C	A	0.181	-0.672467	0.171185	0.1748	100000	0.000168613	2.64094e-05	0.000127623	0.140928
summer	genus_Desulfovibrio	12	rs7134941	23494704	0	G	A	0.181	-0.672467	0.171185	0.1748	100000	0.000168613	2.64094e-05	0.000127623	0.140928
summer	genus_Desulfovibrio	12	rs1386638	24856642	4	G	A	0.402	-0.543214	0.154729	0.709221	100000	0.000703735	7.55702e-06	5.41689e-05	0.140928
summer	genus_Desulfovibrio	12	rs1565122	24858390	1	T	C	0.394	-0.527311	0.149437	0.956445	100000	0.000663309	7.09302e-06	5.19202e-05	0.140928
summer	genus_Desulfovibrio	12	rs10842398	24864421	1	T	C	0.244	-0.59849	0.165702	0.620078	100000	0.000502555	1.28723e-05	7.76524e-05	0.140928
summer	genus_Desulfovibrio	12	rs11047591	24875122	0	G	A	0.176	-0.683512	0.185254	0.653073	100000	0.000386328	1.82194e-05	9.85775e-05	0.140928
summer	genus_Desulfovibrio	14	rs8020729	104838403	0	G	A	0.687	0.65095	0.134011	1e-05	1e-05	5.06114e-06	1.00681e-05	0.00422496	0.140928
summer	genus_Eubacterium	2	rs890100	56734035	0	A	C	0.604	0.709925	0.141536	0.00450345	0.00823034	2.67666e-06	2.35654e-06	2.84198e-05	0.0990733
summer	genus_Eubacterium	2	rs7605943	56741751	0	T	A	0.604	0.709925	0.141536	0.00450345	0.00823034	2.67666e-06	2.35654e-06	2.84198e-05	0.0990733
summer	genus_Eubacterium	2	rs1978531	56743667	4	G	A	0.592	0.707677	0.14644	1e-05	1e-05	5.58848e-06	5.11029e-06	4.84243e-05	0.129094
summer	genus_Eubacterium	2	rs2162025	56746396	3	A	T	0.614	0.72416	0.144569	0.00148889	0.00459458	2.75109e-06	2.45205e-06	2.97164e-05	0.0990733
summer	genus_Eubacterium	2	rs17268931	56750209	0	A	G	0.604	0.709925	0.141536	0.00450345	0.00823034	2.67666e-06	2.35654e-06	2.84198e-05	0.0990733
summer	genus_Eubacterium	2	rs7580218	56759264	0	G	T	0.604	0.709925	0.141536	0.00450345	0.00823034	2.67666e-06	2.35654e-06	2.84198e-05	0.0990733
summer	genus_Eubacterium	2	rs17039629	56771307	0	A	C	0.599	0.705402	0.143185	0.00308513	0.00655439	3.83858e-06	3.43167e-06	3.64793e-05	0.0990733
summer	genus_Eubacterium	2	rs10490411	56772337	0	G	A	0.599	0.705402	0.143185	0.00308513	0.00655439	3.83858e-06	3.43167e-06	3.64793e-05	0.0990733
summer	genus_Eubacterium	2	rs17048179	56798398	0	A	G	0.604	0.681166	0.143006	0.00248236	0.0061024	7.35592e-06	6.71066e-06	5.72039e-05	0.150686
summer	genus_Lactococcus	22	rs3747113	24717518	1	A	G	0.272	0.801185	0.152219	2.63602	100000	9.70011e-07	3.13071e-07	7.19536e-06	0.0659198
summer	genus_Olsenella	1	rs6413860	246853200	1	T	C	0.283	-0.751787	0.154694	0.266658	100000	5.01247e-06	1.62237e-06	1.98609e-05	0.113157
summer	genus_Olsenella	3	rs17505775	189498828	0	T	C	0.137	-0.929046	0.185476	0.862338	100000	2.75221e-06	1.40106e-06	1.80996e-05	0.113157
summer	genus_Olsenella	15	rs4777900	92814603	0	A	G	0.473	-0.744265	0.139944	100000	100000	7.72023e-07	5.40733e-07	1.00177e-05	0.113146
summer	genus_Phascolarctobacterium	11	rs7943358	15685570	0	G	A	0.192	0.738394	0.166452	0.26897	100000	2.61267e-05	4.29366e-06	0.000115845	0.123027
summer	genus_Phascolarctobacterium	11	rs1466553	15726208	0	G	C	0.192	0.738394	0.166452	0.26897	100000	2.61267e-05	4.29366e-06	0.000115845	0.123027
summer	genus_Phascolarctobacterium	11	rs1471759	15729415	0	G	A	0.192	0.738394	0.166452	0.26897	100000	2.61267e-05	4.29366e-06	0.000115845	0.123027
summer	genus_Phascolarctobacterium	11	rs2141673	15738775	1	G	A	0.194	0.73828	0.167962	0.293485	100000	3.04663e-05	4.61716e-06	0.000131633	0.123027
summer	genus_Phascolarctobacterium	12	rs12367572	45290466	1	T	C	0.728	-0.647326	0.125825	0.0325075	0.029492	1.58311e-06	1.13657e-06	1.62025e-05	0.123027
summer	genus_Phascolarctobacterium	16	rs2541522	10750548	0	T	C	0.769	0.733064	0.150149	0.276557	0.340007	4.58351e-06	3.4497e-06	3.66077e-05	0.123027
summer	genus_Sporacetigenium	2	rs13423976	38745624	3	T	C	0.227	-0.724305	0.164533	0.470312	100000	2.97069e-05	8.30453e-07	1.30467e-05	0.167363
summer	genus_Sporacetigenium	17	rs2716882	5582334	1	A	G	0.106	1.14313	0.233231	17.2531	100000	4.24729e-06	1.85345e-06	2.1617e-05	0.186765
summer	order_Rhizobiales	2	rs4665809	26251361	0	T	C	0.253	-0.667733	0.16384	0.138573	100000	9.95536e-05	4.49844e-06	3.8389e-05	0.0815121
summer	order_Rhizobiales	2	rs7599132	26279810	0	T	A	0.253	-0.667733	0.16384	0.138573	100000	9.95536e-05	4.49844e-06	3.8389e-05	0.0815121
summer	order_Rhizobiales	2	rs10048683	26320519	1	T	C	0.75	0.669197	0.163968	0.128242	100000	9.75047e-05	4.93084e-06	4.07818e-05	0.0815121
summer	order_Rhizobiales	2	rs6742226	26342537	1	G	A	0.75	0.636489	0.161986	0.0502248	100000	0.000168034	8.02683e-06	5.64046e-05	0.0937011
summer	order_Rhizobiales	2	rs2243834	26357748	0	C	A	0.253	-0.667733	0.16384	0.138573	100000	9.95536e-05	4.49844e-06	3.8389e-05	0.0815121
summer	order_Rhizobiales	2	rs4665826	26367503	0	T	A	0.253	-0.667733	0.16384	0.138573	100000	9.95536e-05	4.49844e-06	3.8389e-05	0.0815121
summer	order_Rhizobiales	4	rs7683819	81378966	0	G	A	0.654	-0.558639	0.148485	0.0912137	100000	0.00030117	9.65071e-06	6.3856e-05	0.101355
summer	order_Rhizobiales	10	rs11250714	1702581	0	A	G	0.181	-0.795163	0.21184	0.415033	100000	0.000310296	5.92888e-06	4.60747e-05	0.0815121
summer	order_Rhizobiales	10	rs4880904	1705508	0	C	T	0.181	-0.795163	0.21184	0.415033	100000	0.000310296	5.92888e-06	4.60747e-05	0.0815121
summer	order_Rhizobiales	10	rs17551124	83289794	0	C	T	0.511	0.604078	0.160628	0.414035	100000	0.000302772	2.06716e-05	0.000107587	0.196064
summer	order_Rhizobiales	10	rs11596483	124037599	0	T	C	0.346	0.586707	0.14856	1e-05	100000	0.000156517	6.13921e-06	4.71546e-05	0.0815121
summer	order_Rhizobiales	10	rs17103336	124041701	0	G	A	0.654	-0.586707	0.14856	1e-05	100000	0.000156517	6.13921e-06	4.71546e-05	0.0815121
summer	order_Rhizobiales	10	rs2104176	124045854	0	G	C	0.346	0.586707	0.14856	1e-05	100000	0.000156517	6.13921e-06	4.71546e-05	0.0815121
summer	order_Rhizobiales	12	rs2055677	45238904	0	G	C	0.346	-0.552511	0.137552	1e-05	100000	0.000123033	6.44554e-06	4.87077e-05	0.0815121
summer	order_Rhizobiales	12	rs2055676	45239348	0	T	A	0.346	-0.552511	0.137552	1e-05	100000	0.000123033	6.44554e-06	4.87077e-05	0.0815121
summer	order_Rhizobiales	15	rs8037033	33464534	3	T	G	0.415	0.504043	0.13997	0.119967	100000	0.000521071	1.00183e-05	6.54904e-05	0.101355
summer	order_Selenomonadales	4	rs2123959	91720598	0	A	G	0.11	-1.03125	0.219332	0.244564	0.269696	9.36699e-06	7.16091e-06	5.26052e-05	0.167313
summer	order_Selenomonadales	4	rs10516879	91740550	0	C	T	0.132	-0.956838	0.2052	0.142916	0.158368	1.09024e-05	9.64678e-06	6.97829e-05	0.183245
summer	order_Selenomonadales	4	rs7677760	92431609	2	G	A	0.135	-0.986019	0.213005	0.461975	0.52308	1.24408e-05	9.87577e-06	6.92058e-05	0.183245
summer	order_Selenomonadales	4	rs11935423	100477462	0	T	C	0.132	-0.975158	0.199714	0.337414	0.369281	4.57382e-06	3.35328e-06	3.18529e-05	0.12977
summer	order_Selenomonadales	4	rs13132148	109301049	0	G	A	0.115	-1.06453	0.226354	0.205145	0.237202	9.32317e-06	7.37766e-06	5.41223e-05	0.167313
summer	order_Selenomonadales	4	rs17039065	109385403	0	T	C	0.121	-1.0564	0.222249	0.152945	0.17456	7.65077e-06	6.55432e-06	5.21593e-05	0.167313
summer	order_Selenomonadales	8	rs4705	17500223	0	G	A	0.643	-0.681986	0.140611	0.323976	0.371845	5.20992e-06	3.81479e-06	3.46499e-05	0.12977
summer	order_Selenomonadales	8	rs7464566	17522582	0	C	A	0.643	-0.681986	0.140611	0.323976	0.371845	5.20992e-06	3.81479e-06	3.46499e-05	0.12977
summer	order_Selenomonadales	8	rs13262658	17523779	0	C	G	0.643	-0.681986	0.140611	0.323976	0.371845	5.20992e-06	3.81479e-06	3.46499e-05	0.12977
summer	order_Selenomonadales	8	rs10503602	17535058	0	C	T	0.643	-0.681986	0.140611	0.323976	0.371845	5.20992e-06	3.81479e-06	3.46499e-05	0.12977
summer	order_Selenomonadales	8	rs11203893	17535257	0	A	C	0.643	-0.681986	0.140611	0.323976	0.371845	5.20992e-06	3.81479e-06	3.46499e-05	0.12977
