# Supplementary material for: Genome-Wide Association Studies of the Human Gut Microbiota
Source: PLoS One. 2015 Nov 3;10(11):e0140301. doi: 10.1371/journal.pone.0140301 (PMC4631601; doi:10.1371/journal.pone.0140301)
Supplement: S8 Table — This table contains tables of P-values and q-values for the sex associations (linear model, see methods) for the USA and Venezuelan individuals from Yatsunenko et al. A q-value < = 0.05 was considered significantly differentially abundant between the sexes. (XLSX) [file pone.0140301.s017.xlsx]

## Sheet: README
Table S8: Associations of bacterial taxa to sex in Yatsunenko populations
This file contains tables of p-values and q-values for the sex associations (linear model, see methods) for the USA and Venezuelan individuals from Yatsunenko et al. A q-value <= 0.05 was considered significantly differentially abundant between the sexes. The column names are as follows:	Description:
bacteria	name of the bacterial taxon examined
m_average	average normalized abundance of given bacterial taxa in males
f_average	average normalized abundance of given bacterial taxa in females
pvalue	p-value from linear model
qvalue	q-value of p-value from linear model

## Sheet: Venezuela
	m_average	f_average	pvalue	qvalue
phylum_Actinobacteria	-0.378137	-0.00462208	0.593933	0.62563
phylum_Bacteroidetes	0.0919047	0.048249	0.0597285	0.29442
phylum_Firmicutes	-0.297831	-0.0345324	0.572108	0.620082
phylum_Fusobacteria	0.155519	0.0001257	0.668883	0.626023
phylum_Lentisphaerae	-0.156159	0.11339	0.625199	0.626023
phylum_Proteobacteria	0.348962	-0.0884327	0.451698	0.556638
phylum_Spirochaetes	0.51413	-0.0538685	0.339384	0.506383
phylum_Tenericutes	-0.290548	0.189952	0.513626	0.582318
phylum_Verrucomicrobia	-0.577025	0.280357	0.0024053	0.226624
class_Actinobacteria	-0.308185	-0.00528311	0.707098	0.636241
class_Alphaproteobacteria	-0.255644	0.0995023	0.369354	0.510672
class_Bacilli	-0.0999625	-0.0151492	0.979376	0.710602
class_Bacteroidia	0.0669273	0.0361706	0.0734061	0.297226
class_Betaproteobacteria	-0.510102	0.0937827	0.298578	0.474594
class_Clostridia	-0.284183	-0.00858737	0.579751	0.620082
class_Deltaproteobacteria	-0.0315408	0.00370717	0.97588	0.710602
class_Epsilonproteobacteria	0.848773	-0.204165	0.0121567	0.226624
class_Erysipelotrichi	-0.378132	-0.03924	0.207321	0.474594
class_Fusobacteria	0.155519	0.0001257	0.622009	0.626023
class_Gammaproteobacteria	0.234376	-0.0625404	0.777616	0.671971
class_Lentisphaeria	-0.171034	0.136481	0.646983	0.626023
class_Mollicutes	-0.2621	0.163476	0.441199	0.555782
class_Negativicutes	0.366377	-0.194135	0.0477041	0.27042
class_Sphingobacteria	-0.130302	0.122026	0.837811	0.672523
class_Spirochaetes	0.501506	-0.0276171	0.437714	0.555782
class_Verrucomicrobiae	-0.292136	0.15578	0.0220701	0.226624
order_Actinomycetales	0.130199	-0.0649102	0.803178	0.671971
order_Aeromonadales	-0.280142	0.143854	0.459134	0.559719
order_Bacillales	0.333374	-0.196479	0.109987	0.407189
order_Bacteroidales	0.0669273	0.0361706	0.0734061	0.297226
order_Bifidobacteriales	-0.161253	0.0349595	0.216437	0.474594
order_Burkholderiales	-0.510102	0.0937827	0.303342	0.474594
order_Campylobacterales	0.848773	-0.204165	0.0121567	0.226624
order_Clostridiales	-0.284183	-0.00858737	0.700891	0.636241
order_Coriobacteriales	-0.380943	-0.019942	0.261353	0.474594
order_Desulfovibrionales	-0.0315408	0.00370717	0.97588	0.710602
order_Enterobacteriales	0.62059	-0.241762	0.0711446	0.297226
order_Erysipelotrichales	-0.378132	-0.03924	0.207321	0.474594
order_Fusobacteriales	0.155519	0.0001257	0.667039	0.626023
order_Lactobacillales	-0.0607113	-0.0261395	0.912343	0.69896
order_Neisseriales	0.541766	-0.142603	0.305585	0.474594
order_Pasteurellales	0.336597	0.032359	0.377156	0.515177
order_Pseudomonadales	-0.327415	0.199357	0.150107	0.447848
order_Rhizobiales	-0.127206	0.0296324	0.670151	0.626023
order_Selenomonadales	0.366377	-0.194135	0.0477041	0.27042
order_Sphingobacteriales	-0.130302	0.122026	0.837811	0.672523
order_Sphingomonadales	-0.0835773	0.0509297	0.822258	0.672523
order_Spirochaetales	0.501506	-0.0276171	0.437714	0.555782
order_Verrucomicrobiales	-0.328534	0.165972	0.017128	0.226624
order_Victivallales	-0.203428	0.142602	0.634585	0.626023
family_Acidaminococcaceae	0.482631	-0.0571693	0.204263	0.474594
family_Actinomycetaceae	-0.132618	-0.0223236	0.969769	0.710602
family_Bacillaceae	-0.140146	-0.0786844	0.988743	0.710602
family_Bacteroidaceae	-0.482303	0.0677548	0.194833	0.474594
family_Bifidobacteriaceae	-0.161253	0.0349595	0.22731	0.474594
family_Burkholderiaceae	-0.360944	0.024386	0.295412	0.474594
family_Campylobacteraceae	0.785943	-0.192934	0.0198424	0.226624
family_Clostridiaceae	-0.555251	0.123187	0.0144568	0.226624
family_Comamonadaceae	-0.212281	0.0705483	0.804092	0.671971
family_Coriobacteriaceae	-0.380943	-0.019942	0.263567	0.474594
family_Corynebacteriaceae	-0.125079	-0.00239608	0.430565	0.555782
family_Desulfovibrionaceae	-0.104208	0.0468122	0.881923	0.684843
family_Enterobacteriaceae	0.623614	-0.242609	0.0704006	0.297226
family_Enterococcaceae	0.00876649	-0.00914685	0.494144	0.57928
family_Erysipelotrichaceae	-0.378132	-0.03924	0.207321	0.474594
family_Eubacteriaceae	-0.423029	0.0357639	0.509552	0.582318
family_Fusobacteriaceae	0.223752	-0.0324356	0.339453	0.506383
family_Helicobacteraceae	0.311132	-0.0762761	0.608371	0.626023
family_Lachnospiraceae	-0.135399	-0.00224845	0.278602	0.474594
family_Lactobacillaceae	-0.288366	-0.029758	0.21267	0.474594
family_Leuconostocaceae	0.16556	-0.0604737	0.880267	0.684843
family_Micrococcaceae	0.548305	-0.119351	0.201765	0.474594
family_Moraxellaceae	-0.267915	0.170187	0.266655	0.474594
family_Neisseriaceae	0.504758	-0.135223	0.296609	0.474594
family_Oscillospiraceae	0.238891	-0.0147153	0.12272	0.409214
family_Oxalobacteraceae	-0.0933301	-0.040584	0.492239	0.57928
family_Pasteurellaceae	0.34944	0.028763	0.301021	0.474594
family_Peptococcaceae	-0.175722	0.0236975	0.11978	0.409214
family_Peptostreptococcaceae	-0.660491	0.136714	0.111338	0.407189
family_Porphyromonadaceae	-0.0154381	-0.0662436	0.302023	0.474594
family_Prevotellaceae	0.0450442	0.0381635	0.0414277	0.260934
family_Rikenellaceae	-0.489081	0.077486	0.13522	0.414337
family_Ruminococcaceae	0.257577	-0.0605625	0.3495	0.509617
family_Spirochaetaceae	0.501506	-0.0276171	0.437714	0.555782
family_Streptococcaceae	-0.124012	0.0502583	0.843605	0.672523
family_Succinivibrionaceae	-0.280142	0.125344	0.450772	0.556638
family_Sutterellaceae	-0.32872	0.0882129	0.624467	0.626023
family_Veillonellaceae	-0.00729694	-0.0895063	0.865042	0.681063
family_Verrucomicrobiaceae	-0.292136	0.15578	0.0281251	0.226624
family_Victivallaceae	-0.203428	0.123676	0.648619	0.626023
genus_Acetivibrio	0.0454788	0.017481	0.982553	0.710602
genus_Acinetobacter	-0.325859	0.201741	0.239036	0.474594
genus_Actinomyces	-0.116762	-0.0301796	0.978502	0.710602
genus_Akkermansia	-0.260992	0.137659	0.0245057	0.226624
genus_Alistipes	-0.525479	0.0876773	0.115935	0.409214
genus_Allisonella	0.0160274	-0.0469911	0.362479	0.509617
genus_Anaerococcus	-0.0949361	0.0552841	0.735568	0.651517
genus_Anaerofustis	-0.694809	0.142372	0.0290535	0.226624
genus_Anaerostipes	0.032788	-0.0399789	0.966767	0.710602
genus_Anaerotruncus	0.0264727	0.00155153	0.673654	0.626023
genus_Anaerovorax	-0.097025	0.0818346	0.835884	0.672523
genus_Atopobium	-0.169568	0.0199509	0.732221	0.651517
genus_Bacteroides	-0.50418	0.0738802	0.174592	0.474594
genus_Barnesiella	-0.991337	0.230075	0.00836463	0.226624
genus_Bifidobacterium	-0.161253	0.0349595	0.219799	0.474594
genus_Blautia	-0.117803	-0.0849405	0.491097	0.57928
genus_Butyricicoccus	0.17264	-0.0895509	0.797913	0.671971
genus_Butyricimonas	-0.273637	0.0364582	0.169308	0.474594
genus_Campylobacter	0.796506	-0.192615	0.0152489	0.226624
genus_Catenibacterium	-0.0871912	-0.0935117	0.0729887	0.297226
genus_Clostridium	-0.681374	0.194919	0.00700385	0.226624
genus_Collinsella	-0.551205	0.0355473	0.363474	0.509617
genus_Coprobacillus	0.0450843	-0.0307898	0.355548	0.509617
genus_Coprococcus	0.120603	-0.118651	0.848262	0.672523
genus_Corynebacterium	-0.133898	-0.00617955	0.656928	0.626023
genus_Desulfitobacterium	-0.0775105	-0.0377718	0.0580783	0.29442
genus_Desulfovibrio	-0.0116028	0.03388	0.70377	0.636241
genus_Dialister	-0.0279576	-0.0897275	0.847403	0.672523
genus_Dorea	-0.344755	-0.0351992	0.495618	0.57928
genus_Enterococcus	-0.16398	0.0459143	0.364096	0.509617
genus_Eubacterium	-0.423029	0.038746	0.504835	0.582318
genus_Faecalibacterium	0.0994698	-3.54395e-05	0.408295	0.544589
genus_Finegoldia	0.120526	-0.0932042	0.0390926	0.260934
genus_Fusobacterium	0.591341	-0.138193	0.129999	0.409404
genus_Holdemania	-0.335	-0.0088134	0.542315	0.596935
genus_Howardella	-0.324325	0.021145	0.164397	0.474594
genus_Lactobacillus	-0.0882119	-0.00991702	0.29212	0.474594
genus_Lactococcus	0.0377902	0.0204391	0.273502	0.474594
genus_Megasphaera	0.236926	-0.0815558	0.775387	0.671971
genus_Mitsuokella	-0.122873	0.0499393	0.059222	0.29442
genus_Mogibacterium	0.0430136	0.0623882	0.595975	0.62563
genus_Odoribacter	-0.273888	0.0282222	0.698496	0.636241
genus_Olsenella	-0.353857	-0.0386357	0.652242	0.626023
genus_Oribacterium	0.112539	0.0541311	0.522815	0.586866
genus_Oscillibacter	0.200836	-0.0188513	0.230259	0.474594
genus_Parabacteroides	-0.170391	-0.0423784	0.335181	0.506383
genus_Paraprevotella	-0.0204763	0.0694921	0.95941	0.710602
genus_Parvimonas	-0.431991	0.0563765	0.239583	0.474594
genus_Peptoniphilus	-0.0806929	-0.00205198	0.239614	0.474594
genus_Peptostreptococcus	-0.363151	0.059325	0.536989	0.596867
genus_Phascolarctobacterium	0.437577	-0.0445541	0.230061	0.474594
genus_Prevotella	-0.0443784	0.0673362	0.0402578	0.260934
genus_Proteus	0.259192	-0.0351556	0.806077	0.671971
genus_Roseburia	-0.0346978	0.0195753	0.0299837	0.226624
genus_Rothia	0.449771	-0.0980138	0.237706	0.474594
genus_Ruminococcus	0.190544	0.00282822	0.758843	0.666922
genus_Sarcina	-0.53166	0.148865	0.092132	0.360185
genus_Slackia	0.215112	-0.186838	0.257336	0.474594
genus_Solobacterium	-0.208022	-0.030562	0.79503	0.671971
genus_Sporacetigenium	-0.60908	0.114234	0.127574	0.409404
genus_Streptococcus	0.154129	-0.0522473	0.0229154	0.226624
genus_Subdoligranulum	-0.107511	-0.0478643	0.990308	0.710602
genus_Succinivibrio	-0.314681	0.146124	0.404715	0.544589
genus_Treponema	0.434852	0.0233582	0.577241	0.620082
genus_Turicibacter	-0.571392	0.087366	0.292495	0.474594
genus_Veillonella	0.587944	-0.0670688	0.247956	0.474594
genus_Victivallis	-0.203428	0.123676	0.648619	0.626023
genus_Weissella	0.140058	-0.0392162	0.912433	0.69896

## Sheet: USA
	m_average	f_average	pvalue	qvalue
phylum_Actinobacteria	0.135494	-0.0544922	0.499794	0.62137
phylum_Bacteroidetes	-0.0335081	0.0134761	0.895903	0.807859
phylum_Firmicutes	0.0119049	-0.00478782	0.742713	0.806741
phylum_Proteobacteria	0.214648	-0.0863258	0.225001	0.38062
phylum_Verrucomicrobia	-0.0592458	0.0238271	0.888814	0.807859
class_Actinobacteria	0.137003	-0.0550989	0.495007	0.62137
class_Alphaproteobacteria	0.232026	-0.093315	0.175	0.319609
class_Bacilli	-0.428376	0.172282	0.000886445	0.0140644
class_Bacteroidia	-0.0422369	0.0169866	0.900562	0.807859
class_Betaproteobacteria	0.218891	-0.0880322	0.158963	0.313882
class_Clostridia	0.044246	-0.0177946	0.84224	0.807859
class_Deltaproteobacteria	0.0292863	-0.0117782	0.0175467	0.0754436
class_Epsilonproteobacteria	-0.407128	0.163736	0.0123826	0.0625518
class_Erysipelotrichi	0.367856	-0.147942	0.0257239	0.092189
class_Gammaproteobacteria	-0.287742	0.115722	0.115118	0.24748
class_Negativicutes	-0.0627311	0.0252288	0.700914	0.769439
class_Sphingobacteria	0.0934526	-0.0375842	0.798879	0.807859
class_Verrucomicrobiae	-0.0590011	0.0237287	0.912049	0.807859
order_Actinomycetales	-0.474928	0.191004	0.0021307	0.0244296
order_Bacillales	-0.465455	0.187194	0.00288515	0.0283028
order_Bacteroidales	-0.0422369	0.0169866	0.900562	0.807859
order_Bifidobacteriales	-0.013438	0.0054044	0.920913	0.807859
order_Burkholderiales	0.22614	-0.0909476	0.154713	0.313882
order_Campylobacterales	-0.343006	0.137948	0.0449685	0.132902
order_Clostridiales	0.0475485	-0.0191228	0.827445	0.807859
order_Coriobacteriales	0.395052	-0.15888	0.0123829	0.0625518
order_Desulfovibrionales	0.0570874	-0.0229591	0.0157576	0.0739102
order_Enterobacteriales	-0.196406	0.0789892	0.339636	0.480097
order_Erysipelotrichales	0.367856	-0.147942	0.0257239	0.092189
order_Lactobacillales	-0.422539	0.169934	0.000804723	0.0140644
order_Pasteurellales	-0.0541715	0.0217864	0.889283	0.807859
order_Pseudomonadales	-0.131609	0.0529296	0.559115	0.663161
order_Selenomonadales	-0.0627311	0.0252288	0.700914	0.769439
order_Sphingobacteriales	0.0279539	-0.0112423	0.972966	0.836668
order_Verrucomicrobiales	-0.0590011	0.0237287	0.912049	0.807859
family_Acidaminococcaceae	0.183292	-0.0737154	0.324465	0.480097
family_Actinomycetaceae	-0.463509	0.186411	0.00301706	0.0283028
family_Bacteroidaceae	-0.178151	0.0716476	0.292374	0.457122
family_Bifidobacteriaceae	-0.0130636	0.00525383	0.921452	0.807859
family_Campylobacteraceae	-0.372409	0.149773	0.0259084	0.092189
family_Clostridiaceae	0.443666	-0.178431	0.00417319	0.0331254
family_Coriobacteriaceae	0.396243	-0.159359	0.0119425	0.0625518
family_Corynebacteriaceae	-0.179106	0.0720318	0.437627	0.571558
family_Enterobacteriaceae	-0.18514	0.0744583	0.377514	0.519408
family_Erysipelotrichaceae	0.367856	-0.147942	0.0257239	0.092189
family_Eubacteriaceae	0.100627	-0.0404695	0.647266	0.743025
family_Incertae_Sedis_XI	-0.337852	0.135875	0.00391546	0.0331254
family_Lachnospiraceae	0.140354	-0.0564466	0.545452	0.654478
family_Lactobacillaceae	-0.111196	0.0447201	0.267336	0.426279
family_Leuconostocaceae	-0.263285	0.105886	0.159975	0.313882
family_Micrococcaceae	-0.337934	0.135908	0.0501237	0.142871
family_Oscillospiraceae	-0.0104435	0.00420011	0.648051	0.743025
family_Pasteurellaceae	-0.0676563	0.0272096	0.845163	0.807859
family_Peptococcaceae	-0.300712	0.120938	0.0553996	0.150439
family_Peptostreptococcaceae	0.172215	-0.0692602	0.448049	0.571558
family_Porphyromonadaceae	0.0352292	-0.0141683	0.785227	0.807859
family_Prevotellaceae	0.174252	-0.0700795	0.34429	0.480097
family_Rikenellaceae	-0.0239971	0.00965103	0.342384	0.480097
family_Ruminococcaceae	0.171841	-0.0691101	0.44865	0.571558
family_Streptococcaceae	-0.441246	0.177458	0.000930004	0.0140644
family_Sutterellaceae	0.190107	-0.0764561	0.245563	0.402215
family_Veillonellaceae	-0.23056	0.0927251	0.0445534	0.132902
family_Verrucomicrobiaceae	-0.0590011	0.0237287	0.912049	0.807859
genus_Acetivibrio	-0.225165	0.0905556	0.141979	0.298995
genus_Actinomyces	-0.389248	0.156545	0.0165706	0.0743441
genus_Adlercreutzia	0.0222309	-0.00894071	0.0365371	0.121621
genus_Akkermansia	-0.0638355	0.025673	0.900713	0.807859
genus_Alistipes	0.0117497	-0.00472543	0.440418	0.571558
genus_Anaerococcus	-0.507352	0.204044	0.000130353	0.00448371
genus_Anaerofustis	-0.264827	0.106506	0.078307	0.197085
genus_Anaerostipes	-0.240134	0.0965755	0.0893459	0.209536
genus_Anaerotruncus	-0.262249	0.10547	0.0386046	0.124488
genus_Atopobium	-0.204458	0.0822277	0.329446	0.480097
genus_Bacteroides	-0.169422	0.068137	0.325733	0.480097
genus_Barnesiella	0.156511	-0.0629444	0.532284	0.646192
genus_Bifidobacterium	-0.0115624	0.0046501	0.923806	0.807859
genus_Blautia	-0.19811	0.0796745	0.164573	0.313882
genus_Butyricicoccus	0.359742	-0.144679	0.0189247	0.0781136
genus_Butyricimonas	0.26294	-0.105748	0.0821892	0.200252
genus_Campylobacter	-0.420054	0.168935	0.00923104	0.0625518
genus_Clostridium	0.201118	-0.0808843	0.331723	0.480097
genus_Collinsella	0.447387	-0.179927	0.00477965	0.0352294
genus_Coprobacillus	-0.124753	0.0501725	0.528759	0.646192
genus_Coprococcus	0.279062	-0.112231	0.0102262	0.0625518
genus_Corynebacterium	-0.102782	0.041336	0.760138	0.807859
genus_Desulfitobacterium	-0.0102276	0.00411328	0.95826	0.830947
genus_Dialister	-0.262384	0.105524	0.0109338	0.0625518
genus_Dorea	0.304955	-0.122645	0.0834467	0.200252
genus_Eggerthella	-0.405884	0.163236	0.0127298	0.0625518
genus_Eubacterium	0.0646055	-0.0259826	0.764632	0.807859
genus_Faecalibacterium	0.288578	-0.116059	0.100956	0.22647
genus_Finegoldia	-0.171799	0.0690932	0.232256	0.386555
genus_Gordonibacter	-0.225641	0.0907471	0.0600789	0.158962
genus_Holdemania	-0.0986989	0.0396941	0.778378	0.807859
genus_Lachnobacterium	0.0842133	-0.0338684	0.209169	0.359735
genus_Lactobacillus	-0.183417	0.0737655	0.113191	0.24748
genus_Lactococcus	-0.269384	0.108339	0.0450778	0.132902
genus_Megasphaera	0.0424415	-0.0170689	0.0979254	0.224553
genus_Mogibacterium	-0.180618	0.07264	0.424242	0.570015
genus_Odoribacter	-0.0236342	0.00950506	0.689301	0.769439
genus_Oribacterium	0.203714	-0.0819285	0.0681551	0.175823
genus_Oscillibacter	0.0753382	-0.0302991	0.161383	0.313882
genus_Parabacteroides	0.0392901	-0.0158015	0.847653	0.807859
genus_Paraprevotella	-0.056255	0.0226243	0.8361	0.807859
genus_Parasutterella	0.222905	-0.0896466	0.268516	0.426279
genus_Parvimonas	-0.128594	0.0517171	0.189174	0.336566
genus_Peptoniphilus	-0.415052	0.166923	9.92577e-05	0.00448371
genus_Peptostreptococcus	-0.235142	0.0945679	1.35232e-05	0.00139546
genus_Phascolarctobacterium	0.207872	-0.0836005	0.324986	0.480097
genus_Prevotella	0.178974	-0.0719787	0.205167	0.358834
genus_Proteus	0.0719006	-0.0289166	0.821099	0.807859
genus_Roseburia	0.0745324	-0.029975	0.66571	0.754885
genus_Rothia	-0.336162	0.135196	0.0512281	0.142871
genus_Ruminococcus	-0.0161518	0.00649584	0.425343	0.570015
genus_Solobacterium	-0.388334	0.156178	0.00122693	0.0158258
genus_Sporacetigenium	0.161766	-0.0650581	0.167299	0.313882
genus_Streptococcus	-0.419279	0.168623	0.000954076	0.0140644
genus_Subdoligranulum	0.0243585	-0.00979636	0.572233	0.671007
genus_Turicibacter	0.301636	-0.12131	0.0287299	0.0988211
genus_Veillonella	-0.0802566	0.0322771	0.176546	0.319609
