# Supplementary material for: Genome-Wide Association Studies of the Human Gut Microbiota
Source: PLoS One. 2015 Nov 3;10(11):e0140301. doi: 10.1371/journal.pone.0140301 (PMC4631601; doi:10.1371/journal.pone.0140301)
Supplement: S9 Table — This table lists the number of bacterial taxa that showed evidence of being differentially abundant by sex in all three Hutterite seasons examined (winter, summer, and “seasons combined”) and two of the Yatsunenko populations (USA and Venezuela). Only the taxa identified as common in both populations examined were considered. The significance of the overlap in bacterial taxa identified in each population is listed (see methods). (XLSX) [file pone.0140301.s018.xlsx]

## Sheet: README
Table S9: Overlap of differentially abundant bacterial taxa by sex in the Hutterite and Yatsunenko populations
This table lists the number of bacterial taxa that showed evidence of being differentially abundant by sex in all three Hutterite seasons examined (winter, summer, and “seasons combined”) and two of the Yatsunenko populations (USA and Venezuela). Only the taxa identified as common in both populations examined were considered. The significance of the overlap in bacterial taxa identified in each po…	Description:
hutterite_season	Hutterite seasonal data examined
yatsunenko_population	Yatsunenko population data examined (USA = United States of America, Ven = Venezuela)
taxa_in_common	The number of common taxa observed in both the Hutterite season examined and the Yatsunenko population examined
sig_hutt	The number of taxa_in_common that had differential abundance by sex in the Hutterite season examined
sig_yatsu	The number of taxa_in_common that had differential abundance by sex in the Yatsunenko population examined
sig_both	The number of taxa_in_common that have differential abundance by sex in both the Hutterite season examined and the Yatsunenko population examined
pvalue	The p-value for significance of overlap

## Sheet: overlaps
hutterite_season	yatsunenko_population	taxa_in_common	sig_hutt	sig_yatsu	sig_both	pvalue
averaged	USA	78	11	8	1	0.742
averaged	Ven	84	12	0	0	1
summer	USA	79	3	8	1	0.273
summer	Ven	85	2	0	0	1
winter	USA	74	1	8	0	1
winter	Ven	86	3	0	0	1
